# Supplementary material for: Insomnia Associated With Increased Risk of Atopic Dermatitis: A Two‐Sample Mendelian Randomization Study
Source: Brain Behav. 2025 May 5;15(5):e70512. doi: 10.1002/brb3.70512 (PMC12050649; doi:10.1002/brb3.70512)
Supplement: Supplementary file 5 — Table S2. Instrumental variable selection for Mendelian randomization analysis of sleep traits and allergic diseases. [file BRB3-15-e70512-s002.xlsx]

## Sheet: Table S2
Table S2. Instrumental variable selection for Mendelian randomization analysis of sleep traits and allergic diseases.
SNP	chr.exposure	pos.exposure	effect_allele.exposure	other_allele.exposure	eaf.exposure	beta.exposure	se.exposure	pval.exposure	samplesize.exposure	exposure	mr_keep.exposure	pval_origin.exposure	id.exposure	data_source.exposure	chr	pos	beta.outcome	se.outcome	samplesize.outcome	pval.outcome	eaf.outcome	effect_allele.outcome	other_allele.outcome	outcome	id.outcome	originalname.outcome	outcome.deprecated	mr_keep.outcome	data_source.outcome	r2	F
rs915416	1	34731984	C	G	0.289947	0.0192587	0.00249452	9.9e-15	446118	sleep duration	TRUE	reported	kLublV	textfile	1	34731984	-0.0139	0.0108	796661	0.1997	0.6976	G	C	Atopic dermatitis	ebi-a-GCST90027161	Atopic dermatitis	Atopic dermatitis || ||	TRUE	igd	0.000133589	59.6044
rs269054	1	57864304	T	A	0.577924	-0.0136431	0.00229327	2.1e-09	446118	sleep duration	TRUE	reported	kLublV	textfile	1	57864304	-0.0053	0.0105	796661	0.6152	0.393	A	T	Atopic dermatitis	ebi-a-GCST90027161	Atopic dermatitis	Atopic dermatitis || ||	TRUE	igd	7.93289e-05	35.3927
rs61796569	1	66476437	C	T	0.730417	-0.0154442	0.00256443	1.5e-09	446118	sleep duration	TRUE	reported	kLublV	textfile	1	66476437	-0.0087	0.0117	796661	0.4569	0.2584	T	C	Atopic dermatitis	ebi-a-GCST90027161	Atopic dermatitis	Atopic dermatitis || ||	TRUE	igd	8.1295e-05	36.27
rs12567114	1	98527951	G	A	0.724198	-0.0148307	0.0025403	4.3e-09	446118	sleep duration	TRUE	reported	kLublV	textfile	1	98527951	0.0111	0.0114	796661	0.3289	0.2701	A	G	Atopic dermatitis	ebi-a-GCST90027161	Atopic dermatitis	Atopic dermatitis || ||	TRUE	igd	7.6396e-05	34.0841
rs62120041	2	9185564	T	C	0.933902	0.0261113	0.00457497	9.6e-09	446118	sleep duration	TRUE	reported	kLublV	textfile	2	9185564	-0.0092	0.0199	796661	0.642	0.0707	C	T	Atopic dermatitis	ebi-a-GCST90027161	Atopic dermatitis	Atopic dermatitis || ||	TRUE	igd	7.30128e-05	32.5746
rs374153	2	40382712	C	T	0.158085	0.0176119	0.00310308	9.1e-09	446118	sleep duration	TRUE	reported	kLublV	textfile	2	40382712	0.0192	0.013	796661	0.1408	0.8231	T	C	Atopic dermatitis	ebi-a-GCST90027161	Atopic dermatitis	Atopic dermatitis || ||	TRUE	igd	7.22014e-05	32.2125
rs2717076	2	58061127	C	T	0.372584	-0.0184107	0.00234091	3.1e-15	446118	sleep duration	TRUE	reported	kLublV	textfile	2	58061127	-0.0204	0.0104	796661	0.0492595	0.6234	T	C	Atopic dermatitis	ebi-a-GCST90027161	Atopic dermatitis	Atopic dermatitis || ||	TRUE	igd	0.000138631	61.8542
rs74889896	2	58933235	A	G	0.913937	-0.0354507	0.00405792	3.8e-18	446118	sleep duration	TRUE	reported	kLublV	textfile	2	58933235	-0.003	0.0198	796661	0.881	0.0777	G	A	Atopic dermatitis	ebi-a-GCST90027161	Atopic dermatitis	Atopic dermatitis || ||	TRUE	igd	0.000171048	76.3204
rs7556815	2	114085785	G	A	0.780856	-0.0407248	0.00274023	1.3e-49	446118	sleep duration	TRUE	reported	kLublV	textfile	2	114085785	0.0069	0.0122	796661	0.5743	0.2187	A	G	Atopic dermatitis	ebi-a-GCST90027161	Atopic dermatitis	Atopic dermatitis || ||	TRUE	igd	0.000494856	220.873
rs35662245	2	147583187	T	A	0.661256	-0.0145968	0.00239263	1.4e-09	446118	sleep duration	TRUE	reported	kLublV	textfile	2	147583187	0.0198	0.0106	796661	0.0608401	0.3479	A	T	Atopic dermatitis	ebi-a-GCST90027161	Atopic dermatitis	Atopic dermatitis || ||	TRUE	igd	8.34215e-05	37.2188
rs11885663	2	166944004	C	T	0.752191	-0.0162176	0.00261811	8.6e-10	446118	sleep duration	TRUE	reported	kLublV	textfile	2	166944004	0.0155	0.0124	796661	0.2142	0.224	T	C	Atopic dermatitis	ebi-a-GCST90027161	Atopic dermatitis	Atopic dermatitis || ||	TRUE	igd	8.60023e-05	38.3703
rs10173260	2	210377845	T	C	0.393765	-0.0128368	0.00231322	2.9e-08	446118	sleep duration	TRUE	reported	kLublV	textfile	2	210377845	0.0163	0.0102	796661	0.1114	0.5849	C	T	Atopic dermatitis	ebi-a-GCST90027161	Atopic dermatitis	Atopic dermatitis || ||	TRUE	igd	6.9024e-05	30.7948
rs112230981	3	55879269	A	G	0.94984	0.0315275	0.00522787	2.2e-09	446118	sleep duration	TRUE	reported	kLublV	textfile	3	55879269	0.0022	0.0305	796661	0.943	0.0386	G	A	Atopic dermatitis	ebi-a-GCST90027161	Atopic dermatitis	Atopic dermatitis || ||	TRUE	igd	8.15163e-05	36.3687
rs17732997	3	70470834	C	G	0.569098	0.0129345	0.0022882	1.2e-08	446118	sleep duration	TRUE	reported	kLublV	textfile	3	70470834	-0.0173	0.0104	796661	0.0945802	0.4077	G	C	Atopic dermatitis	ebi-a-GCST90027161	Atopic dermatitis	Atopic dermatitis || ||	TRUE	igd	7.16194e-05	31.9528
rs7644809	3	107564459	T	C	0.421606	0.0130621	0.00230148	1.6e-08	446118	sleep duration	TRUE	reported	kLublV	textfile	3	107564459	0.0084	0.0105	796661	0.4203	0.5856	C	T	Atopic dermatitis	ebi-a-GCST90027161	Atopic dermatitis	Atopic dermatitis || ||	TRUE	igd	7.21989e-05	32.2114
rs13088093	3	135838598	T	G	0.663683	-0.0162722	0.00240235	7e-12	446118	sleep duration	TRUE	reported	kLublV	textfile	3	135838598	0.0019	0.011	796661	0.8637	0.3157	G	T	Atopic dermatitis	ebi-a-GCST90027161	Atopic dermatitis	Atopic dermatitis || ||	TRUE	igd	0.000102831	45.8794
rs2192528	4	18327896	A	G	0.480065	0.0133687	0.0022692	2.7e-09	446118	sleep duration	TRUE	reported	kLublV	textfile	4	18327896	0.0029	0.0102	796661	0.7739	0.477	G	A	Atopic dermatitis	ebi-a-GCST90027161	Atopic dermatitis	Atopic dermatitis || ||	TRUE	igd	7.77946e-05	34.7081
rs17427571	4	82254908	A	G	0.684313	0.0138255	0.00243544	1.3e-08	446118	sleep duration	TRUE	reported	kLublV	textfile	4	82254908	0.0023	0.0104	796661	0.8273	0.3472	G	A	Atopic dermatitis	ebi-a-GCST90027161	Atopic dermatitis	Atopic dermatitis || ||	TRUE	igd	7.22313e-05	32.2259
rs35531607	4	92533225	T	C	0.525917	-0.0128402	0.00227278	1.5e-08	446118	sleep duration	TRUE	reported	kLublV	textfile	4	92533225	0.0117	0.0102	796661	0.2533	0.4471	C	T	Atopic dermatitis	ebi-a-GCST90027161	Atopic dermatitis	Atopic dermatitis || ||	TRUE	igd	7.15398e-05	31.9174
rs13109404	4	102896591	T	G	0.928024	0.0312035	0.00440829	1.4e-12	446118	sleep duration	TRUE	reported	kLublV	textfile	4	102896591	0.0197	0.0307	796661	0.52	0.0462	G	T	Atopic dermatitis	ebi-a-GCST90027161	Atopic dermatitis	Atopic dermatitis || ||	TRUE	igd	0.000112297	50.1031
rs365663	5	1428883	A	G	0.545963	0.0146291	0.00227857	1e-10	446118	sleep duration	TRUE	reported	kLublV	textfile	5	1428883	-0.0126	0.0102	796661	0.2184	0.5007	G	A	Atopic dermatitis	ebi-a-GCST90027161	Atopic dermatitis	Atopic dermatitis || ||	TRUE	igd	9.23891e-05	41.2201
rs465700	5	3126493	C	G	0.107834	0.0225148	0.00367362	1.4e-09	446118	sleep duration	TRUE	reported	kLublV	textfile	5	3126493	0.0073	0.0155	796661	0.635501	0.8819	G	C	Atopic dermatitis	ebi-a-GCST90027161	Atopic dermatitis	Atopic dermatitis || ||	TRUE	igd	8.41902e-05	37.5617
rs56372231	5	102321905	C	T	0.665907	-0.0169439	0.00239981	2.2e-12	446118	sleep duration	TRUE	reported	kLublV	textfile	5	102321905	0.006	0.0107	796661	0.577801	0.3368	T	C	Atopic dermatitis	ebi-a-GCST90027161	Atopic dermatitis	Atopic dermatitis || ||	TRUE	igd	0.000111731	49.8507
rs11567976	5	137654218	C	T	0.429092	-0.0128042	0.00228516	2.1e-08	446118	sleep duration	TRUE	reported	kLublV	textfile	5	137654218	0.0067	0.0101	796661	0.5053	0.5358	T	C	Atopic dermatitis	ebi-a-GCST90027161	Atopic dermatitis	Atopic dermatitis || ||	TRUE	igd	7.03706e-05	31.3957
rs151014368	5	176751059	G	A	0.793742	-0.0160924	0.00281958	9.1e-09	446118	sleep duration	TRUE	reported	kLublV	textfile	5	176751059	-0.0431	0.0125	796661	0.000596101	0.2117	A	G	Atopic dermatitis	ebi-a-GCST90027161	Atopic dermatitis	Atopic dermatitis || ||	TRUE	igd	7.30115e-05	32.574
rs36103239	6	28586282	T	A	0.720547	0.0167367	0.00252306	3.8e-11	446118	sleep duration	TRUE	reported	kLublV	textfile	6	28586282	-0.0133	0.0129	796661	0.2999	0.2333	A	T	Atopic dermatitis	ebi-a-GCST90027161	Atopic dermatitis	Atopic dermatitis || ||	TRUE	igd	9.86261e-05	44.003
rs113113059	6	43160375	T	C	0.78	0.0161406	0.00273732	8.4e-09	446118	sleep duration	TRUE	reported	kLublV	textfile	6	43160375	0.0014	0.0128	796661	0.9151	0.2019	C	T	Atopic dermatitis	ebi-a-GCST90027161	Atopic dermatitis	Atopic dermatitis || ||	TRUE	igd	7.793e-05	34.7685
rs9382445	6	54937974	T	C	0.62305	0.014536	0.00233387	4.8e-10	446118	sleep duration	TRUE	reported	kLublV	textfile	6	54937974	0.0086	0.0106	796661	0.4179	0.3702	C	T	Atopic dermatitis	ebi-a-GCST90027161	Atopic dermatitis	Atopic dermatitis || ||	TRUE	igd	8.69459e-05	38.7913
rs2231265	6	89790201	A	G	0.227711	-0.014955	0.00269917	2.7e-08	446118	sleep duration	TRUE	reported	kLublV	textfile	6	89790201	0.0008	0.0132	796661	0.9496	0.797	G	A	Atopic dermatitis	ebi-a-GCST90027161	Atopic dermatitis	Atopic dermatitis || ||	TRUE	igd	6.8807e-05	30.698
rs9345234	6	93162639	A	C	0.421984	-0.0130117	0.00229893	1.8e-08	446118	sleep duration	TRUE	reported	kLublV	textfile	6	93162639	0.0123	0.0102	796661	0.226	0.5578	C	A	Atopic dermatitis	ebi-a-GCST90027161	Atopic dermatitis	Atopic dermatitis || ||	TRUE	igd	7.18019e-05	32.0343
rs62444919	7	2109499	C	T	0.82024	-0.0190571	0.00295719	1.1e-10	446118	sleep duration	TRUE	reported	kLublV	textfile	7	2109499	0.0147	0.0116	796661	0.2075	0.2232	T	C	Atopic dermatitis	ebi-a-GCST90027161	Atopic dermatitis	Atopic dermatitis || ||	TRUE	igd	9.30818e-05	41.5292
rs2079070	7	114126432	C	G	0.264613	0.0175475	0.00256638	7.5e-12	446118	sleep duration	TRUE	reported	kLublV	textfile	7	114126432	-0.0041	0.0123	796661	0.739799	0.7632	G	C	Atopic dermatitis	ebi-a-GCST90027161	Atopic dermatitis	Atopic dermatitis || ||	TRUE	igd	0.000104784	46.7505
rs7806045	7	132610266	T	C	0.754703	0.0147916	0.00262577	1.4e-08	446118	sleep duration	TRUE	reported	kLublV	textfile	7	132610266	-0.0137	0.0116	796661	0.2376	0.2546	C	T	Atopic dermatitis	ebi-a-GCST90027161	Atopic dermatitis	Atopic dermatitis || ||	TRUE	igd	7.11273e-05	31.7333
rs4841498	8	10985432	C	T	0.48696	0.0139954	0.00226922	1.2e-09	446118	sleep duration	TRUE	reported	kLublV	textfile	8	10985432	0.023	0.0103	796661	0.0250599	0.4993	T	C	Atopic dermatitis	ebi-a-GCST90027161	Atopic dermatitis	Atopic dermatitis || ||	TRUE	igd	8.52571e-05	38.0378
rs73219758	8	14279446	G	A	0.708064	0.0164012	0.00249526	5.6e-11	446118	sleep duration	TRUE	reported	kLublV	textfile	8	14279446	0.0122	0.0113	796661	0.2779	0.2809	A	G	Atopic dermatitis	ebi-a-GCST90027161	Atopic dermatitis	Atopic dermatitis || ||	TRUE	igd	9.6834e-05	43.2034
rs10973207	9	37100525	G	T	0.842323	-0.0204339	0.00312394	6e-11	446118	sleep duration	TRUE	reported	kLublV	textfile	9	37100525	-0.0177	0.0118	796661	0.1341	0.2029	T	G	Atopic dermatitis	ebi-a-GCST90027161	Atopic dermatitis	Atopic dermatitis || ||	TRUE	igd	9.58972e-05	42.7854
rs1776776	9	140497072	T	C	0.873832	0.019963	0.00341071	4.9e-09	446118	sleep duration	TRUE	reported	kLublV	textfile	9	140497072	-0.0133	0.013	796661	0.3062	0.158	C	T	Atopic dermatitis	ebi-a-GCST90027161	Atopic dermatitis	Atopic dermatitis || ||	TRUE	igd	7.67854e-05	34.2578
rs12246842	10	21830580	A	G	0.459815	0.0133949	0.00227425	3.9e-09	446118	sleep duration	TRUE	reported	kLublV	textfile	10	21830580	0.0005	0.0102	796661	0.9595	0.5447	G	A	Atopic dermatitis	ebi-a-GCST90027161	Atopic dermatitis	Atopic dermatitis || ||	TRUE	igd	7.77533e-05	34.6897
rs10761674	10	64618340	C	T	0.477334	0.0123329	0.00226591	4.2e-08	446118	sleep duration	TRUE	reported	kLublV	textfile	10	64618340	-0.0024	0.0102	796661	0.8143	0.5398	T	C	Atopic dermatitis	ebi-a-GCST90027161	Atopic dermatitis	Atopic dermatitis || ||	TRUE	igd	6.63998e-05	29.624
rs11190987	10	103152415	C	A	0.810139	0.0146382	0.00288811	3.7e-07	446118	sleep duration	TRUE	reported	kLublV	textfile	10	103152415	-0.0013	0.0125	796661	0.9177	0.1964	A	C	Atopic dermatitis	ebi-a-GCST90027161	Atopic dermatitis	Atopic dermatitis || ||	TRUE	igd	5.75802e-05	25.6889
rs7915425	10	125016501	T	C	0.174682	0.0190638	0.00298959	2e-10	446118	sleep duration	TRUE	reported	kLublV	textfile	10	125016501	0.0029	0.0138	796661	0.8333	0.8311	C	T	Atopic dermatitis	ebi-a-GCST90027161	Atopic dermatitis	Atopic dermatitis || ||	TRUE	igd	9.11394e-05	40.6625
rs1517572	11	28829882	A	C	0.419464	-0.0146443	0.00229467	1.5e-10	446118	sleep duration	TRUE	reported	kLublV	textfile	11	28829882	0.0183	0.0106	796661	0.08569	0.6225	C	A	Atopic dermatitis	ebi-a-GCST90027161	Atopic dermatitis	Atopic dermatitis || ||	TRUE	igd	9.12867e-05	40.7282
rs4592416	11	43800474	A	G	0.535593	-0.0146828	0.0022701	9.3e-11	446118	sleep duration	TRUE	reported	kLublV	textfile	11	43800474	0.0074	0.0101	796661	0.4626	0.4823	G	A	Atopic dermatitis	ebi-a-GCST90027161	Atopic dermatitis	Atopic dermatitis || ||	TRUE	igd	9.37643e-05	41.8337
rs11039544	11	48173412	G	A	0.837779	0.018389	0.00307361	1.9e-09	446118	sleep duration	TRUE	reported	kLublV	textfile	11	48173412	-0.0039	0.0147	796661	0.7916	0.1474	A	G	Atopic dermatitis	ebi-a-GCST90027161	Atopic dermatitis	Atopic dermatitis || ||	TRUE	igd	8.02295e-05	35.7945
rs174560	11	61581764	T	C	0.685785	-0.0135751	0.00243675	2.8e-08	446118	sleep duration	TRUE	reported	kLublV	textfile	11	61581764	-0.0359	0.0106	796661	0.000722304	0.3397	C	T	Atopic dermatitis	ebi-a-GCST90027161	Atopic dermatitis	Atopic dermatitis || ||	TRUE	igd	6.95639e-05	31.0357
rs12791153	11	80685181	A	T	0.918911	-0.0235481	0.0042169	1.9e-08	446118	sleep duration	TRUE	reported	kLublV	textfile	11	80685181	-0.0123	0.0189	796661	0.517101	0.0806	T	A	Atopic dermatitis	ebi-a-GCST90027161	Atopic dermatitis	Atopic dermatitis || ||	TRUE	igd	6.98948e-05	31.1834
rs1553132	11	88297740	A	G	0.741567	-0.0145068	0.00258447	2.5e-08	446118	sleep duration	TRUE	reported	kLublV	textfile	11	88297740	-0.0027	0.0164	796661	0.8672	0.2097	G	A	Atopic dermatitis	ebi-a-GCST90027161	Atopic dermatitis	Atopic dermatitis || ||	TRUE	igd	7.06187e-05	31.5064
rs1939455	11	101520886	G	T	0.879446	0.0204253	0.00356118	1.2e-08	446118	sleep duration	TRUE	reported	kLublV	textfile	11	101520886	-0.0049	0.0174	796661	0.7782	0.1045	T	G	Atopic dermatitis	ebi-a-GCST90027161	Atopic dermatitis	Atopic dermatitis || ||	TRUE	igd	7.37339e-05	32.8963
rs1079727	11	113289182	T	C	0.842182	-0.0182922	0.00310347	5.3e-09	446118	sleep duration	TRUE	reported	kLublV	textfile	11	113289182	0.0054	0.013	796661	0.6785	0.1743	C	T	Atopic dermatitis	ebi-a-GCST90027161	Atopic dermatitis	Atopic dermatitis || ||	TRUE	igd	7.7867e-05	34.7404
rs3751046	11	122828342	A	G	0.853507	-0.0194129	0.00320818	1.1e-09	446118	sleep duration	TRUE	reported	kLublV	textfile	11	122828342	-0.0051	0.0148	796661	0.7287	0.1426	G	A	Atopic dermatitis	ebi-a-GCST90027161	Atopic dermatitis	Atopic dermatitis || ||	TRUE	igd	8.20688e-05	36.6152
rs34354917	12	38764559	C	A	0.710472	0.0137464	0.00250081	3.9e-08	446118	sleep duration	TRUE	reported	kLublV	textfile	12	38764559	0.0071	0.0111	796661	0.5232	0.2878	A	C	Atopic dermatitis	ebi-a-GCST90027161	Atopic dermatitis	Atopic dermatitis || ||	TRUE	igd	6.77232e-05	30.2144
rs4767550	12	117951150	A	G	0.585862	-0.0143001	0.0023096	6.3e-10	446118	sleep duration	TRUE	reported	kLublV	textfile	12	117951150	-0.0022	0.0104	796661	0.8319	0.4102	G	A	Atopic dermatitis	ebi-a-GCST90027161	Atopic dermatitis	Atopic dermatitis || ||	TRUE	igd	8.59246e-05	38.3356
rs6575005	14	26954078	T	C	0.757854	0.0155637	0.00264172	4.4e-09	446118	sleep duration	TRUE	reported	kLublV	textfile	14	26954078	-0.0069	0.0125	796661	0.5822	0.2227	C	T	Atopic dermatitis	ebi-a-GCST90027161	Atopic dermatitis	Atopic dermatitis || ||	TRUE	igd	7.7798e-05	34.7096
rs10483350	14	29816155	A	G	0.804582	-0.017369	0.0028676	1.5e-09	446118	sleep duration	TRUE	reported	kLublV	textfile	14	29816155	-0.0091	0.0128	796661	0.4746	0.2001	G	A	Atopic dermatitis	ebi-a-GCST90027161	Atopic dermatitis	Atopic dermatitis || ||	TRUE	igd	8.22294e-05	36.6869
rs61985058	14	60233841	C	T	0.856824	-0.0185938	0.00322893	1.3e-08	446118	sleep duration	TRUE	reported	kLublV	textfile	14	60233841	0.0137	0.0167	796661	0.4116	0.1209	T	C	Atopic dermatitis	ebi-a-GCST90027161	Atopic dermatitis	Atopic dermatitis || ||	TRUE	igd	7.43254e-05	33.1602
rs55658675	14	65554638	C	T	0.644938	0.0131415	0.00236892	2e-08	446118	sleep duration	TRUE	reported	kLublV	textfile	14	65554638	-0.0173	0.0106	796661	0.1035	0.3583	T	C	Atopic dermatitis	ebi-a-GCST90027161	Atopic dermatitis	Atopic dermatitis || ||	TRUE	igd	6.89778e-05	30.7742
rs11621908	14	78495761	C	T	0.917141	0.0240951	0.00416298	5.6e-09	446118	sleep duration	TRUE	reported	kLublV	textfile	14	78495761	0.0242	0.0195	796661	0.2141	0.0755	T	C	Atopic dermatitis	ebi-a-GCST90027161	Atopic dermatitis	Atopic dermatitis || ||	TRUE	igd	7.50873e-05	33.5002
rs8038326	15	47989799	A	G	0.72691	0.0159204	0.0025407	2.8e-10	446118	sleep duration	TRUE	reported	kLublV	textfile	15	47989799	-0.0086	0.0109	796661	0.429	0.3007	G	A	Atopic dermatitis	ebi-a-GCST90027161	Atopic dermatitis	Atopic dermatitis || ||	TRUE	igd	8.80062e-05	39.2644
rs3095508	16	6550400	C	A	0.593529	0.0153518	0.00230437	3.1e-11	446118	sleep duration	TRUE	reported	kLublV	textfile	16	6550400	0.0006	0.0103	796661	0.9536	0.4115	A	C	Atopic dermatitis	ebi-a-GCST90027161	Atopic dermatitis	Atopic dermatitis || ||	TRUE	igd	9.94767e-05	44.3825
rs11643715	16	23909538	C	G	0.709058	-0.013895	0.00249658	3.2e-08	446118	sleep duration	TRUE	reported	kLublV	textfile	16	23909538	-0.0092	0.0118	796661	0.4345	0.2626	G	C	Atopic dermatitis	ebi-a-GCST90027161	Atopic dermatitis	Atopic dermatitis || ||	TRUE	igd	6.94299e-05	30.9759
rs9937053	16	53799507	G	A	0.576695	0.0169348	0.00229041	1.2e-13	446118	sleep duration	TRUE	reported	kLublV	textfile	16	53799507	-0.0099	0.0102	796661	0.3294	0.4331	A	G	Atopic dermatitis	ebi-a-GCST90027161	Atopic dermatitis	Atopic dermatitis || ||	TRUE	igd	0.000122527	54.6678
rs7198661	16	56090428	T	C	0.502318	0.0133829	0.00227449	3.9e-09	446118	sleep duration	TRUE	reported	kLublV	textfile	16	56090428	-0.0096	0.0103	796661	0.3524	0.4523	C	T	Atopic dermatitis	ebi-a-GCST90027161	Atopic dermatitis	Atopic dermatitis || ||	TRUE	igd	7.75977e-05	34.6203
rs3027234	17	8136092	C	T	0.772849	0.0151536	0.00270628	2.3e-08	446118	sleep duration	TRUE	reported	kLublV	textfile	17	8136092	-0.0044	0.0129	796661	0.7302	0.2043	T	C	Atopic dermatitis	ebi-a-GCST90027161	Atopic dermatitis	Atopic dermatitis || ||	TRUE	igd	7.02758e-05	31.3534
rs205024	17	11227352	C	T	0.616265	-0.0138261	0.00232711	3.9e-09	446118	sleep duration	TRUE	reported	kLublV	textfile	17	11227352	-0.0026	0.0103	796661	0.8005	0.3905	T	C	Atopic dermatitis	ebi-a-GCST90027161	Atopic dermatitis	Atopic dermatitis || ||	TRUE	igd	7.91191e-05	35.2991
rs8072993	17	21335627	T	G	0.363492	-0.0174776	0.00282169	4.2e-10	446118	sleep duration	TRUE	reported	kLublV	textfile	NA	NA	NA	NA	NA	NA	NA	NA	NA	NA	NA	NA	NA	NA	NA	8.5992e-05	38.3657
rs147114641	17	43581015	C	A	0.773722	0.0159801	0.00270379	3.1e-09	446118	sleep duration	TRUE	reported	kLublV	textfile	17	43581015	0.0255	0.0505	796661	0.6134	0.0184	A	C	Atopic dermatitis	ebi-a-GCST90027161	Atopic dermatitis	Atopic dermatitis || ||	TRUE	igd	7.82942e-05	34.931
rs2696429	17	44335274	G	A	0.773626	0.0168884	0.00270763	4e-10	446118	sleep duration	TRUE	reported	kLublV	textfile	17	44335274	0.0068	0.0159	796661	0.672	0.1567	A	G	Atopic dermatitis	ebi-a-GCST90027161	Atopic dermatitis	Atopic dermatitis || ||	TRUE	igd	8.71989e-05	38.9042
rs12607679	18	53059748	T	C	0.737717	0.0201387	0.00259284	8.3e-15	446118	sleep duration	TRUE	reported	kLublV	textfile	18	53059748	0.0179	0.012	796661	0.1379	0.244	C	T	Atopic dermatitis	ebi-a-GCST90027161	Atopic dermatitis	Atopic dermatitis || ||	TRUE	igd	0.000135208	60.3267
rs12973413	19	9942222	A	G	0.445296	-0.0130949	0.0022932	1.2e-08	446118	sleep duration	TRUE	reported	kLublV	textfile	19	9942222	0.0086	0.0103	796661	0.4066	0.5608	G	A	Atopic dermatitis	ebi-a-GCST90027161	Atopic dermatitis	Atopic dermatitis || ||	TRUE	igd	7.30868e-05	32.6076
rs7534398	1	7767464	T	A	0.798618	-0.00507915	0.000908499	2.1e-08	339926	long sleep	TRUE	reported	ekRQxL	textfile	1	7767464	-0.0144	0.0127	796661	0.2583	0.1999	A	T	Atopic dermatitis	ebi-a-GCST90027161	Atopic dermatitis	Atopic dermatitis || ||	TRUE	igd	9.19409e-05	31.2558
rs6737318	2	114083120	A	G	0.778159	-0.00638002	0.000876506	3.4e-13	339926	long sleep	TRUE	reported	ekRQxL	textfile	2	114083120	0.0067	0.0122	796661	0.5851	0.2189	G	A	Atopic dermatitis	ebi-a-GCST90027161	Atopic dermatitis	Atopic dermatitis || ||	TRUE	igd	0.000155841	52.9824
rs10899257	11	76415209	G	A	0.855527	-0.00563809	0.00103128	4.6e-08	339926	long sleep	TRUE	reported	ekRQxL	textfile	11	76415209	0.0361	0.0148	796661	0.01461	0.1399	A	G	Atopic dermatitis	ebi-a-GCST90027161	Atopic dermatitis	Atopic dermatitis || ||	TRUE	igd	8.79201e-05	29.8888
rs75458655	11	118115331	C	T	0.977027	-0.0167308	0.00242295	5.4e-12	339926	long sleep	TRUE	reported	ekRQxL	textfile	11	118115331	-0.027	0.0373	796661	0.4699	0.0207	T	C	Atopic dermatitis	ebi-a-GCST90027161	Atopic dermatitis	Atopic dermatitis || ||	TRUE	igd	0.000140249	47.6806
rs3751046	11	122828342	A	G	0.852658	-0.00577495	0.00102722	2e-08	339926	long sleep	TRUE	reported	ekRQxL	textfile	11	122828342	-0.0051	0.0148	796661	0.7287	0.1426	G	A	Atopic dermatitis	ebi-a-GCST90027161	Atopic dermatitis	Atopic dermatitis || ||	TRUE	igd	9.29704e-05	31.6058
rs17817288	16	53807764	A	G	0.518127	0.00418824	0.000726521	8.9e-09	339926	long sleep	TRUE	reported	ekRQxL	textfile	16	53807764	-0.0324	0.0141	796661	0.02121	0.4051	G	A	Atopic dermatitis	ebi-a-GCST90027161	Atopic dermatitis	Atopic dermatitis || ||	TRUE	igd	9.77552e-05	33.2326
rs147114641	17	43581015	C	A	0.77403	0.00568908	0.000867588	4.9e-11	339926	long sleep	TRUE	reported	ekRQxL	textfile	17	43581015	0.0255	0.0505	796661	0.6134	0.0184	A	C	Atopic dermatitis	ebi-a-GCST90027161	Atopic dermatitis	Atopic dermatitis || ||	TRUE	igd	0.000126479	42.9986
rs146467757	17	44283338	G	T	0.772153	0.00563786	0.000869897	8.1e-11	339926	long sleep	TRUE	reported	ekRQxL	textfile	17	44283338	0.0392	0.046	796661	0.3941	0.0098	T	G	Atopic dermatitis	ebi-a-GCST90027161	Atopic dermatitis	Atopic dermatitis || ||	TRUE	igd	0.000123553	42.004
rs572857764	17	44355766	T	A	0.775271	0.00562714	0.000877581	1.3e-10	339926	long sleep	TRUE	reported	ekRQxL	textfile	NA	NA	NA	NA	NA	NA	NA	NA	NA	NA	NA	NA	NA	NA	NA	0.000120938	41.1148
rs7524118	1	34736052	T	C	0.291624	-0.0057622	0.00105376	4.9e-08	411934	short sleep	TRUE	reported	EiACTC	textfile	1	34736052	-0.0113	0.0108	796661	0.2972	0.6948	C	T	Atopic dermatitis	ebi-a-GCST90027161	Atopic dermatitis	Atopic dermatitis || ||	TRUE	igd	7.25829e-05	29.9014
rs2186122	1	66470206	A	T	0.438434	-0.0056704	0.000972376	4.8e-09	411934	short sleep	TRUE	reported	EiACTC	textfile	1	66470206	0.0041	0.0103	796661	0.6883	0.5808	T	A	Atopic dermatitis	ebi-a-GCST90027161	Atopic dermatitis	Atopic dermatitis || ||	TRUE	igd	8.25459e-05	34.0061
rs12567114	1	98527951	G	A	0.7246	0.00632465	0.00107682	4.1e-09	411934	short sleep	TRUE	reported	EiACTC	textfile	1	98527951	0.0111	0.0114	796661	0.3289	0.2701	A	G	Atopic dermatitis	ebi-a-GCST90027161	Atopic dermatitis	Atopic dermatitis || ||	TRUE	igd	8.3738e-05	34.4973
rs2820313	1	201870221	A	G	0.658888	-0.00600641	0.00101025	2.3e-09	411934	short sleep	TRUE	reported	EiACTC	textfile	1	201870221	-0.0054	0.0108	796661	0.6183	0.3289	G	A	Atopic dermatitis	ebi-a-GCST90027161	Atopic dermatitis	Atopic dermatitis || ||	TRUE	igd	8.5804e-05	35.3484
rs1380703	2	57941287	A	G	0.616469	-0.00676427	0.0010046	1.6e-11	411934	short sleep	TRUE	reported	EiACTC	textfile	2	57941287	0.0155	0.0105	796661	0.139	0.3776	G	A	Atopic dermatitis	ebi-a-GCST90027161	Atopic dermatitis	Atopic dermatitis || ||	TRUE	igd	0.000110047	45.3371
rs2863957	2	114089551	C	A	0.781508	0.0101896	0.0011609	2.6e-18	411934	short sleep	TRUE	reported	EiACTC	textfile	2	114089551	0.0067	0.0122	796661	0.580399	0.2189	A	C	Atopic dermatitis	ebi-a-GCST90027161	Atopic dermatitis	Atopic dermatitis || ||	TRUE	igd	0.000186989	77.0411
rs2014830	3	50172397	C	T	0.698128	0.00578646	0.00105038	2.7e-08	411934	short sleep	TRUE	reported	EiACTC	textfile	3	50172397	0.0224	0.0108	796661	0.0377398	0.3179	T	C	Atopic dermatitis	ebi-a-GCST90027161	Atopic dermatitis	Atopic dermatitis || ||	TRUE	igd	7.36671e-05	30.3481
rs17005118	4	82288564	G	A	0.735064	-0.00648249	0.00108701	2.5e-09	411934	short sleep	TRUE	reported	EiACTC	textfile	4	82288564	0.007	0.0116	796661	0.544201	0.258	A	G	Atopic dermatitis	ebi-a-GCST90027161	Atopic dermatitis	Atopic dermatitis || ||	TRUE	igd	8.6328e-05	35.5643
rs13107325	4	103188709	C	T	0.925472	-0.0132682	0.0018282	2.5e-13	411934	short sleep	TRUE	reported	EiACTC	textfile	4	103188709	0.0023	0.0285	796661	0.9344	0.049	T	C	Atopic dermatitis	ebi-a-GCST90027161	Atopic dermatitis	Atopic dermatitis || ||	TRUE	igd	0.000127848	52.6714
rs12518468	5	7249696	T	C	0.671544	-0.00588504	0.00102098	8.5e-09	411934	short sleep	TRUE	reported	EiACTC	textfile	5	7249696	0.0172	0.0109	796661	0.1139	0.3267	C	T	Atopic dermatitis	ebi-a-GCST90027161	Atopic dermatitis	Atopic dermatitis || ||	TRUE	igd	8.06495e-05	33.2248
rs3776864	5	102327868	A	C	0.66721	0.00572403	0.00101927	1.7e-08	411934	short sleep	TRUE	reported	EiACTC	textfile	5	102327868	0.0067	0.0107	796661	0.5348	0.3361	C	A	Atopic dermatitis	ebi-a-GCST90027161	Atopic dermatitis	Atopic dermatitis || ||	TRUE	igd	7.65534e-05	31.5372
rs4585442	5	135508381	A	G	0.688977	-0.00634685	0.00103625	8.1e-10	411934	short sleep	TRUE	reported	EiACTC	textfile	5	135508381	-0.001	0.0115	796661	0.9296	0.2942	G	A	Atopic dermatitis	ebi-a-GCST90027161	Atopic dermatitis	Atopic dermatitis || ||	TRUE	igd	9.10584e-05	37.5133
rs2517827	6	29832846	C	A	0.688933	-0.00592859	0.00103615	5.7e-09	411934	short sleep	TRUE	reported	EiACTC	textfile	6	29832846	0.0009	0.0128	796661	0.941	0.2636	A	C	Atopic dermatitis	ebi-a-GCST90027161	Atopic dermatitis	Atopic dermatitis || ||	TRUE	igd	7.94686e-05	32.7383
rs12661667	6	41792545	C	T	0.736505	-0.00602193	0.00108717	2.8e-08	411934	short sleep	TRUE	reported	EiACTC	textfile	6	41792545	-0.0187	0.0117	796661	0.1101	0.2546	T	C	Atopic dermatitis	ebi-a-GCST90027161	Atopic dermatitis	Atopic dermatitis || ||	TRUE	igd	7.4476e-05	30.6813
rs9367621	6	55040290	T	A	0.43104	0.00544503	0.000969917	1.6e-08	411934	short sleep	TRUE	reported	EiACTC	textfile	6	55040290	0.001	0.0102	796661	0.9251	0.5718	A	T	Atopic dermatitis	ebi-a-GCST90027161	Atopic dermatitis	Atopic dermatitis || ||	TRUE	igd	7.65016e-05	31.5159
rs9321171	6	129848635	C	T	0.540122	0.00535425	0.000966062	4.2e-08	411934	short sleep	TRUE	reported	EiACTC	textfile	6	129848635	-0.0042	0.0105	796661	0.6901	0.4173	T	C	Atopic dermatitis	ebi-a-GCST90027161	Atopic dermatitis	Atopic dermatitis || ||	TRUE	igd	7.45637e-05	30.7175
rs11763750	7	2080114	G	A	0.814346	0.00721224	0.00123366	5.1e-09	411934	short sleep	TRUE	reported	EiACTC	textfile	7	2080114	0.0107	0.0115	796661	0.352	0.2307	A	G	Atopic dermatitis	ebi-a-GCST90027161	Atopic dermatitis	Atopic dermatitis || ||	TRUE	igd	8.29632e-05	34.178
rs1229762	7	114218582	C	T	0.335499	-0.00723933	0.00101656	1e-12	411934	short sleep	TRUE	reported	EiACTC	textfile	7	114218582	-0.0111	0.0108	796661	0.3033	0.668	T	C	Atopic dermatitis	ebi-a-GCST90027161	Atopic dermatitis	Atopic dermatitis || ||	TRUE	igd	0.000123098	50.7141
rs60882754	8	52886619	A	T	0.938985	0.011304	0.00200145	1.8e-08	411934	short sleep	TRUE	reported	EiACTC	textfile	8	52886619	-0.0005	0.0262	796661	0.9832	0.0468	T	A	Atopic dermatitis	ebi-a-GCST90027161	Atopic dermatitis	Atopic dermatitis || ||	TRUE	igd	7.74308e-05	31.8987
rs1607227	11	28808617	G	T	0.704938	0.0063693	0.00105472	1.5e-09	411934	short sleep	TRUE	reported	EiACTC	textfile	11	28808617	0.0106	0.0116	796661	0.3589	0.2718	T	G	Atopic dermatitis	ebi-a-GCST90027161	Atopic dermatitis	Atopic dermatitis || ||	TRUE	igd	8.85203e-05	36.4676
rs7939345	11	47980568	T	G	0.207569	0.00649836	0.0011818	4e-08	411934	short sleep	TRUE	reported	EiACTC	textfile	11	47980568	-0.0004	0.0137	796661	0.976	0.8199	G	T	Atopic dermatitis	ebi-a-GCST90027161	Atopic dermatitis	Atopic dermatitis || ||	TRUE	igd	7.33939e-05	30.2355
rs17388803	15	48027204	A	C	0.894352	-0.00982621	0.00158706	6.5e-10	411934	short sleep	TRUE	reported	EiACTC	textfile	15	48027204	-0.0352	0.0163	796661	0.0308397	0.1021	C	A	Atopic dermatitis	ebi-a-GCST90027161	Atopic dermatitis	Atopic dermatitis || ||	TRUE	igd	9.30502e-05	38.3339
rs59779556	16	56227965	T	G	0.553827	0.00549133	0.000965961	2e-08	411934	short sleep	TRUE	reported	EiACTC	textfile	16	56227965	-0.0011	0.0101	796661	0.9129	0.4746	G	T	Atopic dermatitis	ebi-a-GCST90027161	Atopic dermatitis	Atopic dermatitis || ||	TRUE	igd	7.84466e-05	32.3172
rs205024	17	11227352	C	T	0.616724	0.00551041	0.000986026	2.7e-08	411934	short sleep	TRUE	reported	EiACTC	textfile	17	11227352	-0.0026	0.0103	796661	0.8005	0.3905	T	C	Atopic dermatitis	ebi-a-GCST90027161	Atopic dermatitis	Atopic dermatitis || ||	TRUE	igd	7.58107e-05	31.2312
rs12963463	18	53099093	C	T	0.299425	0.00711437	0.0010601	1.9e-11	411934	short sleep	TRUE	reported	EiACTC	textfile	18	53099093	-0.004	0.0119	796661	0.7357	0.7306	T	C	Atopic dermatitis	ebi-a-GCST90027161	Atopic dermatitis	Atopic dermatitis || ||	TRUE	igd	0.000109321	45.0378
rs61773390	1	7884525	G	T	0.803561	-0.0340792	0.00337553	1.2e-23	403195	Chronotype	TRUE	reported	21xAWY	textfile	1	7884525	0.0089	0.0123	796661	0.4701	0.2099	T	G	Atopic dermatitis	ebi-a-GCST90027161	Atopic dermatitis	Atopic dermatitis || ||	TRUE	igd	0.000252738	101.928
rs17448682	1	15966713	C	T	0.768048	-0.0221528	0.00318247	2.2e-12	403195	Chronotype	TRUE	reported	21xAWY	textfile	1	15966713	0.0135	0.012	796661	0.2608	0.2325	T	C	Atopic dermatitis	ebi-a-GCST90027161	Atopic dermatitis	Atopic dermatitis || ||	TRUE	igd	0.00012016	48.4536
rs3816454	1	21191416	T	G	0.374768	0.020082	0.00278156	4.9e-13	403195	Chronotype	TRUE	reported	21xAWY	textfile	1	21191416	0.007	0.0103	796661	0.4948	0.6108	G	T	Atopic dermatitis	ebi-a-GCST90027161	Atopic dermatitis	Atopic dermatitis || ||	TRUE	igd	0.00012926	52.1237
rs12140153	1	62579891	G	T	0.904737	0.0340109	0.00468803	1.6e-13	403195	Chronotype	TRUE	reported	21xAWY	textfile	1	62579891	0.0048	0.0173	796661	0.782	0.0927	T	G	Atopic dermatitis	ebi-a-GCST90027161	Atopic dermatitis	Atopic dermatitis || ||	TRUE	igd	0.000130522	52.6324
rs7547493	1	77775233	A	G	0.821984	-0.0376299	0.00350319	3.9e-27	403195	Chronotype	TRUE	reported	21xAWY	textfile	1	77775233	0.0102	0.0128	796661	0.4248	0.1965	G	A	Atopic dermatitis	ebi-a-GCST90027161	Atopic dermatitis	Atopic dermatitis || ||	TRUE	igd	0.000286088	115.382
rs6658041	1	79387676	G	A	0.40008	-0.0152482	0.00274124	1.7e-08	403195	Chronotype	TRUE	reported	21xAWY	textfile	1	79387676	-0.0012	0.0105	796661	0.9078	0.6179	A	G	Atopic dermatitis	ebi-a-GCST90027161	Atopic dermatitis	Atopic dermatitis || ||	TRUE	igd	7.67352e-05	30.9415
rs11588913	1	79963816	G	A	0.601681	0.0154525	0.00273856	1.5e-08	403195	Chronotype	TRUE	reported	21xAWY	textfile	1	79963816	-0.0203	0.0107	796661	0.0575705	0.371	A	G	Atopic dermatitis	ebi-a-GCST90027161	Atopic dermatitis	Atopic dermatitis || ||	TRUE	igd	7.89593e-05	31.8384
rs72720396	1	91191582	A	G	0.769656	-0.0271261	0.00318521	8.4e-18	403195	Chronotype	TRUE	reported	21xAWY	textfile	1	91191582	0.0271	0.013	796661	0.0373104	0.205	G	A	Atopic dermatitis	ebi-a-GCST90027161	Atopic dermatitis	Atopic dermatitis || ||	TRUE	igd	0.000179848	72.5265
rs4949980	1	96621739	A	G	0.932393	-0.0321893	0.00539402	2.7e-09	403195	Chronotype	TRUE	reported	21xAWY	textfile	1	96621739	-0.0139	0.016	796661	0.3824	0.1016	G	A	Atopic dermatitis	ebi-a-GCST90027161	Atopic dermatitis	Atopic dermatitis || ||	TRUE	igd	8.8317e-05	35.612
rs17575798	1	110086451	G	A	0.807172	0.0225553	0.00339377	4.2e-11	403195	Chronotype	TRUE	reported	21xAWY	textfile	1	110086451	-0.0038	0.0124	796661	0.760001	0.2009	A	G	Atopic dermatitis	ebi-a-GCST90027161	Atopic dermatitis	Atopic dermatitis || ||	TRUE	igd	0.000109539	44.1703
rs11587758	1	150327106	G	A	0.604485	-0.0241103	0.0027375	5.5e-19	403195	Chronotype	TRUE	reported	21xAWY	textfile	1	150327106	0.0352	0.0103	796661	0.000634498	0.4046	A	G	Atopic dermatitis	ebi-a-GCST90027161	Atopic dermatitis	Atopic dermatitis || ||	TRUE	igd	0.000192353	77.5702
rs140206235	1	173996343	C	T	0.980731	-0.0553854	0.00996801	2.3e-08	403195	Chronotype	TRUE	reported	21xAWY	textfile	1	173996343	0.023	0.053	796661	0.663599	0.0133	T	C	Atopic dermatitis	ebi-a-GCST90027161	Atopic dermatitis	Atopic dermatitis || ||	TRUE	igd	7.65641e-05	30.8725
rs975025	1	179338327	C	T	0.922916	0.0321062	0.00502525	1.3e-10	403195	Chronotype	TRUE	reported	21xAWY	textfile	1	179338327	-0.0103	0.0172	796661	0.5497	0.0874	T	C	Atopic dermatitis	ebi-a-GCST90027161	Atopic dermatitis	Atopic dermatitis || ||	TRUE	igd	0.000101229	40.8188
rs509476	1	182573227	T	C	0.0301569	0.1137	0.0078575	5.7e-47	403195	Chronotype	TRUE	reported	21xAWY	textfile	1	182573227	-0.0245	0.0347	796661	0.4805	0.9752	C	T	Atopic dermatitis	ebi-a-GCST90027161	Atopic dermatitis	Atopic dermatitis || ||	TRUE	igd	0.000519053	209.387
rs13011556	2	4651923	C	G	0.761404	-0.0227424	0.00316075	1.1e-12	403195	Chronotype	TRUE	reported	21xAWY	textfile	NA	NA	NA	NA	NA	NA	NA	NA	NA	NA	NA	NA	NA	NA	NA	0.000128387	51.7714
rs2712056	2	23959131	C	T	0.815336	-0.022175	0.00345992	5.1e-11	403195	Chronotype	TRUE	reported	21xAWY	textfile	2	23959131	0.027	0.0142	796661	0.0577298	0.1626	T	C	Atopic dermatitis	ebi-a-GCST90027161	Atopic dermatitis	Atopic dermatitis || ||	TRUE	igd	0.000101868	41.0765
rs75120545	2	44271496	C	T	0.969821	-0.0613917	0.00828587	1.1e-13	403195	Chronotype	TRUE	reported	21xAWY	textfile	2	44271496	-0.0218	0.0291	796661	0.4548	0.0337	T	C	Atopic dermatitis	ebi-a-GCST90027161	Atopic dermatitis	Atopic dermatitis || ||	TRUE	igd	0.000136135	54.896
rs786406	2	44735953	A	G	0.297873	-0.0235784	0.00293536	1.9e-16	403195	Chronotype	TRUE	reported	21xAWY	textfile	2	44735953	-0.0167	0.0108	796661	0.1218	0.6781	G	A	Atopic dermatitis	ebi-a-GCST90027161	Atopic dermatitis	Atopic dermatitis || ||	TRUE	igd	0.00016	64.5214
rs10495976	2	49750698	A	T	0.609779	-0.0178512	0.00276698	5.1e-11	403195	Chronotype	TRUE	reported	21xAWY	textfile	2	49750698	-0.0059	0.0104	796661	0.5715	0.4001	T	A	Atopic dermatitis	ebi-a-GCST90027161	Atopic dermatitis	Atopic dermatitis || ||	TRUE	igd	0.00010322	41.6218
rs7602425	2	50460480	C	T	0.924418	-0.031168	0.00509212	8.5e-10	403195	Chronotype	TRUE	reported	21xAWY	textfile	2	50460480	0.0095	0.0238	796661	0.6895	0.0595	T	C	Atopic dermatitis	ebi-a-GCST90027161	Atopic dermatitis	Atopic dermatitis || ||	TRUE	igd	9.29106e-05	37.4644
rs359250	2	60480973	G	T	0.363664	-0.0168642	0.0027885	9.2e-10	403195	Chronotype	TRUE	reported	21xAWY	textfile	2	60480973	-0.0104	0.0106	796661	0.326	0.638	T	G	Atopic dermatitis	ebi-a-GCST90027161	Atopic dermatitis	Atopic dermatitis || ||	TRUE	igd	9.07059e-05	36.5753
rs812925	2	61680993	C	G	0.648756	-0.0205641	0.00280786	6.9e-13	403195	Chronotype	TRUE	reported	21xAWY	textfile	2	61680993	-0.0208	0.0104	796661	0.0457299	0.377	G	C	Atopic dermatitis	ebi-a-GCST90027161	Atopic dermatitis	Atopic dermatitis || ||	TRUE	igd	0.000133013	53.6372
rs2311837	2	69819574	T	C	0.591721	-0.0151285	0.00272441	3.6e-08	403195	Chronotype	TRUE	reported	21xAWY	textfile	2	69819574	-0.0077	0.0102	796661	0.4523	0.4207	C	T	Atopic dermatitis	ebi-a-GCST90027161	Atopic dermatitis	Atopic dermatitis || ||	TRUE	igd	7.64713e-05	30.835
rs2422413	2	76343577	T	C	0.622358	-0.0162894	0.0027689	3.6e-09	403195	Chronotype	TRUE	reported	21xAWY	textfile	2	76343577	-0.007	0.0106	796661	0.510199	0.3566	C	T	Atopic dermatitis	ebi-a-GCST90027161	Atopic dermatitis	Atopic dermatitis || ||	TRUE	igd	8.58308e-05	34.6094
rs10520176	2	77217310	T	C	0.50187	0.0231498	0.00268932	1.4e-17	403195	Chronotype	TRUE	reported	21xAWY	textfile	2	77217310	-0.0125	0.0142	796661	0.378	0.4281	C	T	Atopic dermatitis	ebi-a-GCST90027161	Atopic dermatitis	Atopic dermatitis || ||	TRUE	igd	0.000183745	74.0982
rs28380327	2	144232491	A	T	0.629124	0.0205097	0.00277698	2.9e-13	403195	Chronotype	TRUE	reported	21xAWY	textfile	2	144232491	0.017	0.0108	796661	0.1155	0.3476	T	A	Atopic dermatitis	ebi-a-GCST90027161	Atopic dermatitis	Atopic dermatitis || ||	TRUE	igd	0.000135269	54.547
rs1947198	2	149390435	C	T	0.877845	-0.0241964	0.00409707	1.8e-09	403195	Chronotype	TRUE	reported	21xAWY	textfile	2	149390435	0.0083	0.0148	796661	0.5779	0.1362	T	C	Atopic dermatitis	ebi-a-GCST90027161	Atopic dermatitis	Atopic dermatitis || ||	TRUE	igd	8.64972e-05	34.8781
rs197273	2	161894663	A	G	0.470208	0.0158713	0.00269376	1.3e-08	403195	Chronotype	TRUE	reported	21xAWY	textfile	2	161894663	-0.0092	0.0102	796661	0.3638	0.5149	G	A	Atopic dermatitis	ebi-a-GCST90027161	Atopic dermatitis	Atopic dermatitis || ||	TRUE	igd	8.60904e-05	34.714
rs1064213	2	198950240	G	A	0.522312	-0.019141	0.00268602	1.3e-12	403195	Chronotype	TRUE	reported	21xAWY	textfile	2	198950240	0.0011	0.0102	796661	0.915	0.45	A	G	Atopic dermatitis	ebi-a-GCST90027161	Atopic dermatitis	Atopic dermatitis || ||	TRUE	igd	0.000125933	50.7819
rs115319174	2	207066474	G	C	0.942393	-0.0338335	0.00582314	7.7e-09	403195	Chronotype	TRUE	reported	21xAWY	textfile	2	207066474	-0.0181	0.0277	796661	0.5133	0.0443	C	G	Atopic dermatitis	ebi-a-GCST90027161	Atopic dermatitis	Atopic dermatitis || ||	TRUE	igd	8.37197e-05	33.758
rs11900807	2	239309989	G	A	0.912843	0.0548709	0.00476299	2.7e-30	403195	Chronotype	TRUE	reported	21xAWY	textfile	2	239309989	-0.0145	0.0166	796661	0.3836	0.1032	A	G	Atopic dermatitis	ebi-a-GCST90027161	Atopic dermatitis	Atopic dermatitis || ||	TRUE	igd	0.000329054	132.716
rs114870822	2	239353793	G	A	0.987267	-0.0697522	0.0120259	2e-09	403195	Chronotype	TRUE	reported	21xAWY	textfile	2	239353793	-0.016	0.0357	796661	0.653301	0.0158	A	G	Atopic dermatitis	ebi-a-GCST90027161	Atopic dermatitis	Atopic dermatitis || ||	TRUE	igd	8.34313e-05	33.6417
rs6706275	2	240265617	C	T	0.668349	0.017878	0.00284826	4.2e-10	403195	Chronotype	TRUE	reported	21xAWY	textfile	2	240265617	0.0052	0.0109	796661	0.6311	0.3189	T	C	Atopic dermatitis	ebi-a-GCST90027161	Atopic dermatitis	Atopic dermatitis || ||	TRUE	igd	9.7706e-05	39.3982
rs149611468	3	8817423	T	C	0.988036	0.0776374	0.0125983	8.5e-10	403195	Chronotype	TRUE	reported	21xAWY	textfile	3	8817423	0.0043	0.0356	796661	0.9047	0.0175	C	T	Atopic dermatitis	ebi-a-GCST90027161	Atopic dermatitis	Atopic dermatitis || ||	TRUE	igd	9.41807e-05	37.9766
rs6442446	3	14394752	A	G	0.290534	0.0174738	0.00297308	3.1e-09	403195	Chronotype	TRUE	reported	21xAWY	textfile	3	14394752	0.0004	0.0114	796661	0.9733	0.721	G	A	Atopic dermatitis	ebi-a-GCST90027161	Atopic dermatitis	Atopic dermatitis || ||	TRUE	igd	8.56661e-05	34.5429
rs9817740	3	23231349	A	G	0.783824	0.0179438	0.00326142	2e-08	403195	Chronotype	TRUE	reported	21xAWY	textfile	3	23231349	-0.0073	0.0121	796661	0.5438	0.222	G	A	Atopic dermatitis	ebi-a-GCST90027161	Atopic dermatitis	Atopic dermatitis || ||	TRUE	igd	7.50702e-05	30.2701
rs11129171	3	24943104	T	C	0.53051	-0.017629	0.00270431	8.6e-11	403195	Chronotype	TRUE	reported	21xAWY	textfile	3	24943104	0.0207	0.0102	796661	0.0420397	0.4793	C	T	Atopic dermatitis	ebi-a-GCST90027161	Atopic dermatitis	Atopic dermatitis || ||	TRUE	igd	0.000105386	42.4952
rs114848860	3	36859494	A	T	0.975537	-0.0555837	0.00872612	3.6e-10	403195	Chronotype	TRUE	reported	21xAWY	textfile	3	36859494	-0.0081	0.0335	796661	0.8087	0.0244	T	A	Atopic dermatitis	ebi-a-GCST90027161	Atopic dermatitis	Atopic dermatitis || ||	TRUE	igd	0.000100622	40.5742
rs11712056	3	49914397	T	C	0.556296	0.0200896	0.00270384	1.6e-13	403195	Chronotype	TRUE	reported	21xAWY	textfile	3	49914397	-0.0192	0.0105	796661	0.0661104	0.4006	C	T	Atopic dermatitis	ebi-a-GCST90027161	Atopic dermatitis	Atopic dermatitis || ||	TRUE	igd	0.000136901	55.205
rs13316611	3	63564385	G	T	0.743413	-0.0178305	0.0030789	1.7e-08	403195	Chronotype	TRUE	reported	21xAWY	textfile	3	63564385	-0.0064	0.0116	796661	0.5813	0.26	T	G	Atopic dermatitis	ebi-a-GCST90027161	Atopic dermatitis	Atopic dermatitis || ||	TRUE	igd	8.31734e-05	33.5377
rs11924337	3	77321570	G	C	0.727554	-0.0190701	0.00301826	2.2e-10	403195	Chronotype	TRUE	reported	21xAWY	textfile	3	77321570	0.0161	0.0128	796661	0.2097	0.2275	C	G	Atopic dermatitis	ebi-a-GCST90027161	Atopic dermatitis	Atopic dermatitis || ||	TRUE	igd	9.89998e-05	39.92
rs957501	3	85791657	T	A	0.336064	0.0154211	0.00284661	3e-08	403195	Chronotype	TRUE	reported	21xAWY	textfile	3	85791657	0.0084	0.0108	796661	0.436	0.6737	A	T	Atopic dermatitis	ebi-a-GCST90027161	Atopic dermatitis	Atopic dermatitis || ||	TRUE	igd	7.27827e-05	29.3476
rs1800828	3	113891549	C	G	0.746407	0.0176235	0.00308462	1.7e-08	403195	Chronotype	TRUE	reported	21xAWY	textfile	3	113891549	0.0141	0.0125	796661	0.2593	0.2281	G	C	Atopic dermatitis	ebi-a-GCST90027161	Atopic dermatitis	Atopic dermatitis || ||	TRUE	igd	8.09526e-05	32.6422
rs13065394	3	132971327	G	T	0.711537	0.017504	0.00296404	3e-09	403195	Chronotype	TRUE	reported	21xAWY	textfile	3	132971327	0.0105	0.0111	796661	0.3452	0.2921	T	G	Atopic dermatitis	ebi-a-GCST90027161	Atopic dermatitis	Atopic dermatitis || ||	TRUE	igd	8.64876e-05	34.8742
rs885255	3	156348585	T	C	0.348115	0.0169773	0.00283418	4.4e-09	403195	Chronotype	TRUE	reported	21xAWY	textfile	3	156348585	0.0088	0.0107	796661	0.4087	0.6502	C	T	Atopic dermatitis	ebi-a-GCST90027161	Atopic dermatitis	Atopic dermatitis || ||	TRUE	igd	8.89874e-05	35.8823
rs9831488	3	160755062	A	G	0.649533	-0.0183592	0.00284523	8.4e-11	403195	Chronotype	TRUE	reported	21xAWY	textfile	3	160755062	-0.0087	0.011	796661	0.4285	0.325	G	A	Atopic dermatitis	ebi-a-GCST90027161	Atopic dermatitis	Atopic dermatitis || ||	TRUE	igd	0.000103255	41.6362
rs3850174	3	172364093	T	A	0.742891	0.0194471	0.00309938	6.8e-10	403195	Chronotype	TRUE	reported	21xAWY	textfile	3	172364093	-0.0053	0.0123	796661	0.667699	0.2337	A	T	Atopic dermatitis	ebi-a-GCST90027161	Atopic dermatitis	Atopic dermatitis || ||	TRUE	igd	9.76343e-05	39.3693
rs2239626	3	185998884	T	C	0.695411	-0.0202758	0.00292696	2.3e-12	403195	Chronotype	TRUE	reported	21xAWY	textfile	3	185998884	-0.0013	0.0117	796661	0.9101	0.2701	C	T	Atopic dermatitis	ebi-a-GCST90027161	Atopic dermatitis	Atopic dermatitis || ||	TRUE	igd	0.000119002	47.9866
rs231398	4	2832189	G	A	0.837853	0.0207867	0.00367183	8.4e-09	403195	Chronotype	TRUE	reported	21xAWY	textfile	4	2832189	0.0023	0.0128	796661	0.8568	0.1793	A	G	Atopic dermatitis	ebi-a-GCST90027161	Atopic dermatitis	Atopic dermatitis || ||	TRUE	igd	7.94797e-05	32.0482
rs28634184	4	62873419	C	T	0.749137	0.0176363	0.00310689	2.8e-08	403195	Chronotype	TRUE	reported	21xAWY	textfile	4	62873419	-0.0089	0.0124	796661	0.4707	0.2308	T	C	Atopic dermatitis	ebi-a-GCST90027161	Atopic dermatitis	Atopic dermatitis || ||	TRUE	igd	7.99122e-05	32.2226
rs7691121	4	83274208	C	G	0.767817	0.0220069	0.00317772	5.6e-12	403195	Chronotype	TRUE	reported	21xAWY	textfile	4	83274208	-0.0104	0.0114	796661	0.3603	0.2486	G	C	Atopic dermatitis	ebi-a-GCST90027161	Atopic dermatitis	Atopic dermatitis || ||	TRUE	igd	0.000118938	47.9606
rs4339281	4	118315560	A	G	0.873018	0.0223188	0.00404047	3.2e-08	403195	Chronotype	TRUE	reported	21xAWY	textfile	4	118315560	-0.0027	0.0149	796661	0.8558	0.1295	G	A	Atopic dermatitis	ebi-a-GCST90027161	Atopic dermatitis	Atopic dermatitis || ||	TRUE	igd	7.56711e-05	30.5124
rs1724551	4	137064123	G	A	0.488855	0.0204471	0.00271068	3.7e-14	403195	Chronotype	TRUE	reported	21xAWY	textfile	4	137064123	-0.0118	0.0101	796661	0.244	0.4939	A	G	Atopic dermatitis	ebi-a-GCST90027161	Atopic dermatitis	Atopic dermatitis || ||	TRUE	igd	0.000141101	56.899
rs10067113	5	26016363	C	T	0.380901	-0.016251	0.00277635	6.3e-09	403195	Chronotype	TRUE	reported	21xAWY	textfile	5	26016363	0.0022	0.0105	796661	0.8307	0.6264	T	C	Atopic dermatitis	ebi-a-GCST90027161	Atopic dermatitis	Atopic dermatitis || ||	TRUE	igd	8.49688e-05	34.2618
rs7701529	5	63861475	A	T	0.237864	-0.0188448	0.00317247	3.6e-09	403195	Chronotype	TRUE	reported	21xAWY	textfile	5	63861475	0.0036	0.0129	796661	0.778099	0.7879	T	A	Atopic dermatitis	ebi-a-GCST90027161	Atopic dermatitis	Atopic dermatitis || ||	TRUE	igd	8.75054e-05	35.2847
rs11748798	5	87650742	G	T	0.749832	0.0203788	0.00309922	5.2e-11	403195	Chronotype	TRUE	reported	21xAWY	textfile	5	87650742	-0.0189	0.0118	796661	0.1087	0.2475	T	G	Atopic dermatitis	ebi-a-GCST90027161	Atopic dermatitis	Atopic dermatitis || ||	TRUE	igd	0.000107224	43.2365
rs4518438	5	88157552	T	C	0.488624	-0.0191553	0.00268714	6.6e-13	403195	Chronotype	TRUE	reported	21xAWY	textfile	5	88157552	-0.0051	0.0102	796661	0.6159	0.5315	C	T	Atopic dermatitis	ebi-a-GCST90027161	Atopic dermatitis	Atopic dermatitis || ||	TRUE	igd	0.000126017	50.8154
rs6421926	5	104075130	T	C	0.325253	0.0184451	0.00286609	1.1e-10	403195	Chronotype	TRUE	reported	21xAWY	textfile	5	104075130	0.015	0.0111	796661	0.1768	0.6889	C	T	Atopic dermatitis	ebi-a-GCST90027161	Atopic dermatitis	Atopic dermatitis || ||	TRUE	igd	0.000102712	41.4172
rs286805	5	107460819	A	T	0.476954	0.0143071	0.00269548	4.5e-08	403195	Chronotype	TRUE	reported	21xAWY	textfile	5	107460819	0.0027	0.0103	796661	0.7938	0.5608	T	A	Atopic dermatitis	ebi-a-GCST90027161	Atopic dermatitis	Atopic dermatitis || ||	TRUE	igd	6.98692e-05	28.1727
rs1027742	5	115904410	A	G	0.737765	0.0183119	0.00306482	2.8e-09	403195	Chronotype	TRUE	reported	21xAWY	textfile	5	115904410	0.0228	0.0114	796661	0.0460299	0.269	G	A	Atopic dermatitis	ebi-a-GCST90027161	Atopic dermatitis	Atopic dermatitis || ||	TRUE	igd	8.85326e-05	35.6989
rs4246036	5	152205430	C	T	0.292331	0.0237433	0.00295896	2.4e-15	403195	Chronotype	TRUE	reported	21xAWY	textfile	5	152205430	-0.0328	0.0112	796661	0.003425	0.7104	T	C	Atopic dermatitis	ebi-a-GCST90027161	Atopic dermatitis	Atopic dermatitis || ||	TRUE	igd	0.000159669	64.3875
rs7735794	5	175339984	G	A	0.775911	-0.0201147	0.00340433	4.7e-09	403195	Chronotype	TRUE	reported	21xAWY	textfile	5	175339984	-0.0029	0.0123	796661	0.8111	0.2393	A	G	Atopic dermatitis	ebi-a-GCST90027161	Atopic dermatitis	Atopic dermatitis || ||	TRUE	igd	8.65787e-05	34.9109
rs9395520	6	13183523	C	T	0.694567	-0.0231272	0.00291912	2.1e-15	403195	Chronotype	TRUE	reported	21xAWY	textfile	6	13183523	-0.0074	0.0105	796661	0.4841	0.3417	T	C	Atopic dermatitis	ebi-a-GCST90027161	Atopic dermatitis	Atopic dermatitis || ||	TRUE	igd	0.000155654	62.7683
rs521977	6	31836827	T	G	0.322419	0.0159787	0.00286438	2.1e-08	403195	Chronotype	TRUE	reported	21xAWY	textfile	6	31836827	0.0131	0.0113	796661	0.2484	0.7021	G	T	Atopic dermatitis	ebi-a-GCST90027161	Atopic dermatitis	Atopic dermatitis || ||	TRUE	igd	7.71743e-05	31.1186
rs4714475	6	41509901	G	T	0.754058	0.0190271	0.00317856	1.6e-09	403195	Chronotype	TRUE	reported	21xAWY	textfile	6	41509901	-0.0101	0.0117	796661	0.3874	0.2611	T	G	Atopic dermatitis	ebi-a-GCST90027161	Atopic dermatitis	Atopic dermatitis || ||	TRUE	igd	8.8865e-05	35.8329
rs62405438	6	50815314	T	A	0.820386	-0.0201979	0.00350204	6.3e-09	403195	Chronotype	TRUE	reported	21xAWY	textfile	6	50815314	0.0023	0.0121	796661	0.8485	0.2023	A	T	Atopic dermatitis	ebi-a-GCST90027161	Atopic dermatitis	Atopic dermatitis || ||	TRUE	igd	8.24934e-05	33.2635
rs2653349	6	55142337	A	G	0.214552	0.0387249	0.00327448	5.2e-32	403195	Chronotype	TRUE	reported	21xAWY	textfile	6	55142337	0.0163	0.0128	796661	0.204	0.7951	G	A	Atopic dermatitis	ebi-a-GCST90027161	Atopic dermatitis	Atopic dermatitis || ||	TRUE	igd	0.000346761	139.86
rs2881955	6	72479263	C	T	0.72122	-0.0161216	0.00300229	4.3e-08	403195	Chronotype	TRUE	reported	21xAWY	textfile	6	72479263	0.0158	0.0117	796661	0.1755	0.263	T	C	Atopic dermatitis	ebi-a-GCST90027161	Atopic dermatitis	Atopic dermatitis || ||	TRUE	igd	7.15097e-05	28.8343
rs60616179	6	110244765	A	G	0.945102	0.0375809	0.00594669	1.1e-10	403195	Chronotype	TRUE	reported	21xAWY	textfile	6	110244765	-0.0045	0.0194	796661	0.8183	0.0689	G	A	Atopic dermatitis	ebi-a-GCST90027161	Atopic dermatitis	Atopic dermatitis || ||	TRUE	igd	9.90434e-05	39.9376
rs827749	6	153129663	T	C	0.672364	-0.0236615	0.00286775	1e-16	403195	Chronotype	TRUE	reported	21xAWY	textfile	6	153129663	0.0202	0.011	796661	0.0666807	0.3081	C	T	Atopic dermatitis	ebi-a-GCST90027161	Atopic dermatitis	Atopic dermatitis || ||	TRUE	igd	0.000168816	68.0769
rs9364767	6	165221821	T	G	0.446852	0.0158538	0.00269933	5.4e-09	403195	Chronotype	TRUE	reported	21xAWY	textfile	6	165221821	0.0012	0.0104	796661	0.9102	0.5851	G	T	Atopic dermatitis	ebi-a-GCST90027161	Atopic dermatitis	Atopic dermatitis || ||	TRUE	igd	8.55465e-05	34.4947
rs9348050	6	166263488	T	C	0.48949	0.016638	0.00269048	7.5e-10	403195	Chronotype	TRUE	reported	21xAWY	textfile	6	166263488	-0.0005	0.0103	796661	0.965	0.525	C	T	Atopic dermatitis	ebi-a-GCST90027161	Atopic dermatitis	Atopic dermatitis || ||	TRUE	igd	9.48389e-05	38.242
rs10280205	7	24082063	T	C	0.691748	0.0174497	0.00291239	1.4e-09	403195	Chronotype	TRUE	reported	21xAWY	textfile	7	24082063	-0.0015	0.0106	796661	0.8841	0.3351	C	T	Atopic dermatitis	ebi-a-GCST90027161	Atopic dermatitis	Atopic dermatitis || ||	TRUE	igd	8.90273e-05	35.8984
rs17161045	7	32261458	T	C	0.630545	0.0206395	0.0028029	7.2e-14	403195	Chronotype	TRUE	reported	21xAWY	textfile	7	32261458	-0.0118	0.0109	796661	0.2774	0.3386	C	T	Atopic dermatitis	ebi-a-GCST90027161	Atopic dermatitis	Atopic dermatitis || ||	TRUE	igd	0.000134465	54.2227
rs6967481	7	50642701	C	T	0.503437	-0.0206433	0.00269925	6.9e-15	403195	Chronotype	TRUE	reported	21xAWY	textfile	7	50642701	0.0012	0.0103	796661	0.9066	0.4543	T	C	Atopic dermatitis	ebi-a-GCST90027161	Atopic dermatitis	Atopic dermatitis || ||	TRUE	igd	0.000145042	58.4884
rs2968511	7	71810805	C	G	0.695292	-0.0174599	0.00291928	4.9e-09	403195	Chronotype	TRUE	reported	21xAWY	textfile	7	71810805	0.025	0.0118	796661	0.0340001	0.2712	G	C	Atopic dermatitis	ebi-a-GCST90027161	Atopic dermatitis	Atopic dermatitis || ||	TRUE	igd	8.87112e-05	35.7709
rs202157	7	101637753	C	T	0.298716	0.0255486	0.0029433	4.1e-18	403195	Chronotype	TRUE	reported	21xAWY	textfile	7	101637753	-0.0054	0.0116	796661	0.642899	0.7323	T	C	Atopic dermatitis	ebi-a-GCST90027161	Atopic dermatitis	Atopic dermatitis || ||	TRUE	igd	0.00018684	75.3465
rs4729854	7	102383663	T	A	0.516562	0.0287186	0.00275036	3.3e-25	403195	Chronotype	TRUE	reported	21xAWY	textfile	7	102383663	0.0067	0.0104	796661	0.5213	0.4661	A	T	Atopic dermatitis	ebi-a-GCST90027161	Atopic dermatitis	Atopic dermatitis || ||	TRUE	igd	0.000270343	109.03
rs1113295	7	115678646	T	G	0.440869	0.0156591	0.00270408	6.8e-09	403195	Chronotype	TRUE	reported	21xAWY	textfile	7	115678646	-0.0126	0.0102	796661	0.2169	0.5367	G	T	Atopic dermatitis	ebi-a-GCST90027161	Atopic dermatitis	Atopic dermatitis || ||	TRUE	igd	8.31655e-05	33.5345
rs2971970	7	133643778	T	G	0.218075	0.0188272	0.00325601	6e-09	403195	Chronotype	TRUE	reported	21xAWY	textfile	7	133643778	0.0096	0.0134	796661	0.4742	0.8062	G	T	Atopic dermatitis	ebi-a-GCST90027161	Atopic dermatitis	Atopic dermatitis || ||	TRUE	igd	8.2918e-05	33.4347
rs35524253	8	4823608	G	A	0.642782	-0.015862	0.00281259	5.8e-09	403195	Chronotype	TRUE	reported	21xAWY	textfile	8	4823608	0.0017	0.0107	796661	0.8715	0.3437	A	G	Atopic dermatitis	ebi-a-GCST90027161	Atopic dermatitis	Atopic dermatitis || ||	TRUE	igd	7.88776e-05	31.8054
rs11786306	8	8208759	G	C	0.646022	-0.0183309	0.00283083	8.7e-11	403195	Chronotype	TRUE	reported	21xAWY	textfile	8	8208759	-0.0296	0.0146	796661	0.0422698	0.3121	C	G	Atopic dermatitis	ebi-a-GCST90027161	Atopic dermatitis	Atopic dermatitis || ||	TRUE	igd	0.000103987	41.9313
rs13255030	8	31671330	A	G	0.585145	0.0162198	0.00273214	2.8e-09	403195	Chronotype	TRUE	reported	21xAWY	textfile	8	31671330	-0.0028	0.0104	796661	0.789	0.3948	G	A	Atopic dermatitis	ebi-a-GCST90027161	Atopic dermatitis	Atopic dermatitis || ||	TRUE	igd	8.74041e-05	35.2438
rs12541362	8	33584661	A	T	0.649758	-0.0213568	0.00282446	3.5e-14	403195	Chronotype	TRUE	reported	21xAWY	textfile	8	33584661	0.0108	0.0111	796661	0.3304	0.3265	T	A	Atopic dermatitis	ebi-a-GCST90027161	Atopic dermatitis	Atopic dermatitis || ||	TRUE	igd	0.000141783	57.1741
rs769066	8	53145698	T	C	0.816519	-0.0219436	0.00348289	3.2e-10	403195	Chronotype	TRUE	reported	21xAWY	textfile	8	53145698	0.0069	0.0135	796661	0.6069	0.1737	C	T	Atopic dermatitis	ebi-a-GCST90027161	Atopic dermatitis	Atopic dermatitis || ||	TRUE	igd	9.84415e-05	39.6948
rs4321976	8	76614958	T	C	0.77856	0.0232959	0.00324034	3.1e-13	403195	Chronotype	TRUE	reported	21xAWY	textfile	8	76614958	-0.0186	0.0135	796661	0.1688	0.1913	C	T	Atopic dermatitis	ebi-a-GCST90027161	Atopic dermatitis	Atopic dermatitis || ||	TRUE	igd	0.000128176	51.6863
rs3100052	8	101967139	A	G	0.387351	0.0170795	0.00276058	6.9e-10	403195	Chronotype	TRUE	reported	21xAWY	textfile	8	101967139	0.0061	0.0102	796661	0.5481	0.5814	G	A	Atopic dermatitis	ebi-a-GCST90027161	Atopic dermatitis	Atopic dermatitis || ||	TRUE	igd	9.49278e-05	38.2778
rs3808477	8	116670347	C	T	0.718601	-0.0215613	0.00299116	2.8e-13	403195	Chronotype	TRUE	reported	21xAWY	textfile	8	116670347	-0.0055	0.0112	796661	0.625101	0.2907	T	C	Atopic dermatitis	ebi-a-GCST90027161	Atopic dermatitis	Atopic dermatitis || ||	TRUE	igd	0.000128854	51.9599
rs34340407	9	8147423	T	C	0.753393	-0.0184548	0.0031152	4.3e-09	403195	Chronotype	TRUE	reported	21xAWY	textfile	9	8147423	0.0012	0.0118	796661	0.9205	0.2423	C	T	Atopic dermatitis	ebi-a-GCST90027161	Atopic dermatitis	Atopic dermatitis || ||	TRUE	igd	8.7035e-05	35.095
rs6477309	9	8450638	C	T	0.334608	-0.0174399	0.00286276	8e-10	403195	Chronotype	TRUE	reported	21xAWY	textfile	9	8450638	0.0109	0.0114	796661	0.3365	0.6882	T	C	Atopic dermatitis	ebi-a-GCST90027161	Atopic dermatitis	Atopic dermatitis || ||	TRUE	igd	9.20371e-05	37.1121
rs308521	9	37367094	T	C	0.602627	0.0199718	0.00275427	3.7e-13	403195	Chronotype	TRUE	reported	21xAWY	textfile	9	37367094	-0.0082	0.011	796661	0.4564	0.3545	C	T	Atopic dermatitis	ebi-a-GCST90027161	Atopic dermatitis	Atopic dermatitis || ||	TRUE	igd	0.000130392	52.5798
rs62553781	9	76679777	C	T	0.965171	0.0504004	0.00734656	1.2e-11	403195	Chronotype	TRUE	reported	21xAWY	textfile	9	76679777	0.0446	0.0365	796661	0.2222	0.0255	T	C	Atopic dermatitis	ebi-a-GCST90027161	Atopic dermatitis	Atopic dermatitis || ||	TRUE	igd	0.000116717	47.065
rs4838161	9	127079253	T	G	0.560809	0.0161104	0.00270516	2.2e-09	403195	Chronotype	TRUE	reported	21xAWY	textfile	9	127079253	0.0076	0.0103	796661	0.4585	0.4356	G	T	Atopic dermatitis	ebi-a-GCST90027161	Atopic dermatitis	Atopic dermatitis || ||	TRUE	igd	8.79576e-05	35.467
rs10988239	9	131943440	C	T	0.48728	0.0186334	0.00273304	1.6e-11	403195	Chronotype	TRUE	reported	21xAWY	textfile	9	131943440	-0.0052	0.0103	796661	0.6105	0.5087	T	C	Atopic dermatitis	ebi-a-GCST90027161	Atopic dermatitis	Atopic dermatitis || ||	TRUE	igd	0.000115273	46.4826
rs34619169	9	139327277	G	A	0.692285	-0.0169119	0.00291571	3.8e-09	403195	Chronotype	TRUE	reported	21xAWY	textfile	9	139327277	0.0217	0.0112	796661	0.0513701	0.2939	A	G	Atopic dermatitis	ebi-a-GCST90027161	Atopic dermatitis	Atopic dermatitis || ||	TRUE	igd	8.34343e-05	33.6429
rs28458909	9	140257189	C	T	0.876368	0.0432803	0.00407749	2.6e-26	403195	Chronotype	TRUE	reported	21xAWY	textfile	9	140257189	0.0305	0.0142	796661	0.0316403	0.1522	T	C	Atopic dermatitis	ebi-a-GCST90027161	Atopic dermatitis	Atopic dermatitis || ||	TRUE	igd	0.000279356	112.666
rs4948547	10	60568514	C	A	0.255795	0.0190042	0.00307909	1.2e-09	403195	Chronotype	TRUE	reported	21xAWY	textfile	10	60568514	0.0096	0.0124	796661	0.4387	0.7543	A	C	Atopic dermatitis	ebi-a-GCST90027161	Atopic dermatitis	Atopic dermatitis || ||	TRUE	igd	9.44709e-05	38.0936
rs10823233	10	70351903	T	C	0.452113	-0.0151686	0.00270212	4.3e-08	403195	Chronotype	TRUE	reported	21xAWY	textfile	10	70351903	0.0099	0.0102	796661	0.3314	0.5514	C	T	Atopic dermatitis	ebi-a-GCST90027161	Atopic dermatitis	Atopic dermatitis || ||	TRUE	igd	7.81507e-05	31.5123
rs3808964	10	125426627	G	T	0.365271	-0.0157096	0.00279601	2.7e-08	403195	Chronotype	TRUE	reported	21xAWY	textfile	10	125426627	0.0149	0.0105	796661	0.1547	0.6163	T	G	Atopic dermatitis	ebi-a-GCST90027161	Atopic dermatitis	Atopic dermatitis || ||	TRUE	igd	7.82895e-05	31.5683
rs72632979	11	16615883	A	G	0.82849	0.021581	0.00357606	1.2e-09	403195	Chronotype	TRUE	reported	21xAWY	textfile	11	16615883	0.013	0.0172	796661	0.4495	0.1273	G	A	Atopic dermatitis	ebi-a-GCST90027161	Atopic dermatitis	Atopic dermatitis || ||	TRUE	igd	9.0319e-05	36.4193
rs10742179	11	27650524	A	G	0.260177	0.0182967	0.00306465	1.5e-09	403195	Chronotype	TRUE	reported	21xAWY	textfile	11	27650524	-0.0194	0.0116	796661	0.0958804	0.7437	G	A	Atopic dermatitis	ebi-a-GCST90027161	Atopic dermatitis	Atopic dermatitis || ||	TRUE	igd	8.83955e-05	35.6436
rs4141920	11	30449319	G	A	0.543867	0.0155932	0.00270207	4.6e-09	403195	Chronotype	TRUE	reported	21xAWY	textfile	11	30449319	-0.0088	0.0101	796661	0.384	0.467	A	G	Atopic dermatitis	ebi-a-GCST90027161	Atopic dermatitis	Atopic dermatitis || ||	TRUE	igd	8.25898e-05	33.3024
rs11032362	11	33759092	G	A	0.909237	-0.0395538	0.00467579	4.8e-17	403195	Chronotype	TRUE	reported	21xAWY	textfile	11	33759092	0.0272	0.021	796661	0.1957	0.0757	A	G	Atopic dermatitis	ebi-a-GCST90027161	Atopic dermatitis	Atopic dermatitis || ||	TRUE	igd	0.000177449	71.559
rs34239319	11	43902681	G	T	0.897879	-0.0280114	0.00443834	3.9e-10	403195	Chronotype	TRUE	reported	21xAWY	textfile	11	43902681	0.0044	0.0195	796661	0.8209	0.0892	T	G	Atopic dermatitis	ebi-a-GCST90027161	Atopic dermatitis	Atopic dermatitis || ||	TRUE	igd	9.87803e-05	39.8315
rs3168135	11	58386177	G	A	0.760045	0.0207725	0.0031468	2.9e-11	403195	Chronotype	TRUE	reported	21xAWY	textfile	11	58386177	-0.0084	0.0116	796661	0.4689	0.2516	A	G	Atopic dermatitis	ebi-a-GCST90027161	Atopic dermatitis	Atopic dermatitis || ||	TRUE	igd	0.000108063	43.575
rs11227452	11	66059105	G	A	0.828358	-0.0194632	0.00358768	4.6e-08	403195	Chronotype	TRUE	reported	21xAWY	textfile	11	66059105	-0.041	0.0129	796661	0.00149101	0.1791	A	G	Atopic dermatitis	ebi-a-GCST90027161	Atopic dermatitis	Atopic dermatitis || ||	TRUE	igd	7.29885e-05	29.4306
rs4237555	11	92725803	C	T	0.473046	-0.0164771	0.00269332	6e-10	403195	Chronotype	TRUE	reported	21xAWY	textfile	11	92725803	0.001	0.0104	796661	0.9232	0.5498	T	C	Atopic dermatitis	ebi-a-GCST90027161	Atopic dermatitis	Atopic dermatitis || ||	TRUE	igd	9.28176e-05	37.4269
rs4936291	11	114009982	A	G	0.610748	-0.0179295	0.00283312	3.8e-10	403195	Chronotype	TRUE	reported	21xAWY	textfile	11	114009982	0.0006	0.0105	796661	0.9531	0.4002	G	A	Atopic dermatitis	ebi-a-GCST90027161	Atopic dermatitis	Atopic dermatitis || ||	TRUE	igd	9.93226e-05	40.0502
rs73606718	11	122814474	G	A	0.878847	0.0265433	0.00412172	8.8e-11	403195	Chronotype	TRUE	reported	21xAWY	textfile	11	122814474	0.0018	0.0159	796661	0.9083	0.1187	A	G	Atopic dermatitis	ebi-a-GCST90027161	Atopic dermatitis	Atopic dermatitis || ||	TRUE	igd	0.000102847	41.4716
rs7977610	12	17078918	A	T	0.673383	0.0160414	0.0028718	2.1e-08	403195	Chronotype	TRUE	reported	21xAWY	textfile	12	17078918	0.0253	0.0111	796661	0.0227201	0.3085	T	A	Atopic dermatitis	ebi-a-GCST90027161	Atopic dermatitis	Atopic dermatitis || ||	TRUE	igd	7.73798e-05	31.2014
rs12811046	12	24066937	A	G	0.553343	0.0169679	0.00270358	6.2e-10	403195	Chronotype	TRUE	reported	21xAWY	textfile	12	24066937	-0.0078	0.0102	796661	0.4427	0.4602	G	A	Atopic dermatitis	ebi-a-GCST90027161	Atopic dermatitis	Atopic dermatitis || ||	TRUE	igd	9.76833e-05	39.3891
rs7313852	12	38908389	G	A	0.564964	0.029649	0.00271587	2.7e-27	403195	Chronotype	TRUE	reported	21xAWY	textfile	12	38908389	-0.0026	0.0102	796661	0.798	0.4322	A	G	Atopic dermatitis	ebi-a-GCST90027161	Atopic dermatitis	Atopic dermatitis || ||	TRUE	igd	0.000295501	119.179
rs77384811	12	63497398	G	C	0.843254	0.0247483	0.00372778	2.8e-11	403195	Chronotype	TRUE	reported	21xAWY	textfile	12	63497398	-0.005	0.0127	796661	0.696101	0.1847	C	G	Atopic dermatitis	ebi-a-GCST90027161	Atopic dermatitis	Atopic dermatitis || ||	TRUE	igd	0.000109302	44.0746
rs7959983	12	90452978	T	C	0.595918	-0.0195258	0.00272849	9.5e-13	403195	Chronotype	TRUE	reported	21xAWY	textfile	12	90452978	-0.0004	0.0105	796661	0.9702	0.3804	C	T	Atopic dermatitis	ebi-a-GCST90027161	Atopic dermatitis	Atopic dermatitis || ||	TRUE	igd	0.000127	51.2119
rs7304278	12	106989915	A	G	0.274848	-0.020255	0.00302264	2.2e-11	403195	Chronotype	TRUE	reported	21xAWY	textfile	12	106989915	0.0142	0.0112	796661	0.2038	0.7225	G	A	Atopic dermatitis	ebi-a-GCST90027161	Atopic dermatitis	Atopic dermatitis || ||	TRUE	igd	0.00011136	44.9045
rs80097534	12	121029604	G	T	0.901458	0.0281025	0.00455453	9.3e-10	403195	Chronotype	TRUE	reported	21xAWY	textfile	12	121029604	-0.0061	0.015	796661	0.6872	0.1145	T	G	Atopic dermatitis	ebi-a-GCST90027161	Atopic dermatitis	Atopic dermatitis || ||	TRUE	igd	9.44162e-05	38.0716
rs9597250	13	56303709	C	A	0.810212	0.0213068	0.00343801	6.9e-10	403195	Chronotype	TRUE	reported	21xAWY	textfile	13	56303709	-0.0011	0.013	796661	0.9331	0.1842	A	C	Atopic dermatitis	ebi-a-GCST90027161	Atopic dermatitis	Atopic dermatitis || ||	TRUE	igd	9.52502e-05	38.4079
rs9573971	13	77568732	A	G	0.9661	0.0727759	0.00743443	3.6e-22	403195	Chronotype	TRUE	reported	21xAWY	textfile	13	77568732	-0.0325	0.0297	796661	0.2728	0.0329	G	A	Atopic dermatitis	ebi-a-GCST90027161	Atopic dermatitis	Atopic dermatitis || ||	TRUE	igd	0.000237608	95.8247
rs17267683	13	94057870	C	G	0.76125	0.0197414	0.00316651	2.7e-10	403195	Chronotype	TRUE	reported	21xAWY	textfile	13	94057870	-0.0098	0.012	796661	0.4163	0.236	G	C	Atopic dermatitis	ebi-a-GCST90027161	Atopic dermatitis	Atopic dermatitis || ||	TRUE	igd	9.63912e-05	38.868
rs9521184	13	109782568	T	C	0.48682	0.0148855	0.00270389	3e-08	403195	Chronotype	TRUE	reported	21xAWY	textfile	13	109782568	0.0024	0.0102	796661	0.8172	0.4844	C	T	Atopic dermatitis	ebi-a-GCST90027161	Atopic dermatitis	Atopic dermatitis || ||	TRUE	igd	7.51625e-05	30.3073
rs1952923	14	40982168	G	A	0.260667	0.016877	0.00305963	3.6e-08	403195	Chronotype	TRUE	reported	21xAWY	textfile	14	40982168	-0.0052	0.0118	796661	0.6605	0.7508	A	G	Atopic dermatitis	ebi-a-GCST90027161	Atopic dermatitis	Atopic dermatitis || ||	TRUE	igd	7.54579e-05	30.4264
rs698015	14	57269825	C	T	0.352507	-0.0161876	0.0028566	8.8e-09	403195	Chronotype	TRUE	reported	21xAWY	textfile	14	57269825	-0.0016	0.0108	796661	0.879	0.655	T	C	Atopic dermatitis	ebi-a-GCST90027161	Atopic dermatitis	Atopic dermatitis || ||	TRUE	igd	7.96373e-05	32.1117
rs7148842	14	74255556	C	T	0.611932	0.0153777	0.00278312	1.8e-08	403195	Chronotype	TRUE	reported	21xAWY	textfile	14	74255556	-0.028	0.0103	796661	0.00645194	0.4043	T	C	Atopic dermatitis	ebi-a-GCST90027161	Atopic dermatitis	Atopic dermatitis || ||	TRUE	igd	7.57131e-05	30.5293
rs10149448	14	84253271	A	G	0.603599	0.0164465	0.00275282	2.7e-09	403195	Chronotype	TRUE	reported	21xAWY	textfile	14	84253271	-0.0076	0.0102	796661	0.4583	0.4166	G	A	Atopic dermatitis	ebi-a-GCST90027161	Atopic dermatitis	Atopic dermatitis || ||	TRUE	igd	8.85193e-05	35.6935
rs12432176	14	101021218	C	A	0.620705	-0.0161131	0.00278357	6.5e-09	403195	Chronotype	TRUE	reported	21xAWY	textfile	14	101021218	0.0239	0.0144	796661	0.0968992	0.331	A	C	Atopic dermatitis	ebi-a-GCST90027161	Atopic dermatitis	Atopic dermatitis || ||	TRUE	igd	8.31003e-05	33.5083
rs59986227	15	48009263	C	G	0.74221	-0.0178401	0.00310217	8.3e-09	403195	Chronotype	TRUE	reported	21xAWY	textfile	15	48009263	0.0097	0.0123	796661	0.4311	0.2487	G	C	Atopic dermatitis	ebi-a-GCST90027161	Atopic dermatitis	Atopic dermatitis || ||	TRUE	igd	8.20187e-05	33.0721
rs9932577	16	24512509	C	A	0.495067	0.0166195	0.00271482	6.8e-10	403195	Chronotype	TRUE	reported	21xAWY	textfile	16	24512509	0.0006	0.0102	796661	0.9547	0.5079	A	C	Atopic dermatitis	ebi-a-GCST90027161	Atopic dermatitis	Atopic dermatitis || ||	TRUE	igd	9.29391e-05	37.4759
rs12927162	16	52684916	A	G	0.721593	0.0286498	0.00300067	6.8e-22	403195	Chronotype	TRUE	reported	21xAWY	textfile	16	52684916	-0.0078	0.0109	796661	0.4758	0.3075	G	A	Atopic dermatitis	ebi-a-GCST90027161	Atopic dermatitis	Atopic dermatitis || ||	TRUE	igd	0.000226044	91.1601
rs1421085	16	53800954	T	C	0.596882	-0.0275621	0.00274075	1.5e-23	403195	Chronotype	TRUE	reported	21xAWY	textfile	16	53800954	-0.0124	0.0102	796661	0.2225	0.4162	C	T	Atopic dermatitis	ebi-a-GCST90027161	Atopic dermatitis	Atopic dermatitis || ||	TRUE	igd	0.000250762	101.131
rs4784655	16	56364030	G	C	0.678524	0.0211306	0.00288752	1.5e-13	403195	Chronotype	TRUE	reported	21xAWY	textfile	16	56364030	0.0097	0.0106	796661	0.3615	0.3526	C	G	Atopic dermatitis	ebi-a-GCST90027161	Atopic dermatitis	Atopic dermatitis || ||	TRUE	igd	0.000132801	53.5515
rs17604349	16	72210865	G	A	0.820797	0.0257422	0.00351443	1.7e-13	403195	Chronotype	TRUE	reported	21xAWY	textfile	16	72210865	-0.005	0.0123	796661	0.6831	0.203	A	G	Atopic dermatitis	ebi-a-GCST90027161	Atopic dermatitis	Atopic dermatitis || ||	TRUE	igd	0.000133048	53.6512
rs2518022	17	8057367	T	C	0.0836026	0.0403075	0.00485089	4.8e-17	403195	Chronotype	TRUE	reported	21xAWY	textfile	17	8057367	0.0171	0.0208	796661	0.4121	0.927	C	T	Atopic dermatitis	ebi-a-GCST90027161	Atopic dermatitis	Atopic dermatitis || ||	TRUE	igd	0.000171214	69.0441
rs3760185	17	17401736	C	T	0.751745	0.0241586	0.0031496	2.6e-14	403195	Chronotype	TRUE	reported	21xAWY	textfile	17	17401736	0.0037	0.0122	796661	0.7625	0.2283	T	C	Atopic dermatitis	ebi-a-GCST90027161	Atopic dermatitis	Atopic dermatitis || ||	TRUE	igd	0.0001459	58.8343
rs226090	17	34034059	C	T	0.168356	0.0208783	0.00359523	4.1e-09	403195	Chronotype	TRUE	reported	21xAWY	textfile	17	34034059	0.0057	0.0133	796661	0.6703	0.8294	T	C	Atopic dermatitis	ebi-a-GCST90027161	Atopic dermatitis	Atopic dermatitis || ||	TRUE	igd	8.36345e-05	33.7237
rs28647842	17	50127211	G	C	0.477366	0.0160844	0.00269439	2e-09	403195	Chronotype	TRUE	reported	21xAWY	textfile	17	50127211	-0.0149	0.0102	796661	0.1435	0.4926	C	G	Atopic dermatitis	ebi-a-GCST90027161	Atopic dermatitis	Atopic dermatitis || ||	TRUE	igd	8.83762e-05	35.6358
rs72829706	17	54173733	A	G	0.960574	0.0407112	0.00693598	5.1e-09	403195	Chronotype	TRUE	reported	21xAWY	textfile	17	54173733	-0.0126	0.0237	796661	0.5944	0.0453	G	A	Atopic dermatitis	ebi-a-GCST90027161	Atopic dermatitis	Atopic dermatitis || ||	TRUE	igd	8.54397e-05	34.4516
rs114352914	17	61381453	G	A	0.811888	-0.0197917	0.00344154	7.9e-09	403195	Chronotype	TRUE	reported	21xAWY	textfile	17	61381453	0.0145	0.012	796661	0.2255	0.2093	A	G	Atopic dermatitis	ebi-a-GCST90027161	Atopic dermatitis	Atopic dermatitis || ||	TRUE	igd	8.20181e-05	33.0718
rs2949923	17	65475228	A	G	0.538377	-0.016206	0.00270197	2.1e-09	403195	Chronotype	TRUE	reported	21xAWY	textfile	17	65475228	-0.0047	0.0103	796661	0.645601	0.4351	G	A	Atopic dermatitis	ebi-a-GCST90027161	Atopic dermatitis	Atopic dermatitis || ||	TRUE	igd	8.92148e-05	35.974
rs62082401	18	5186019	C	G	0.80901	-0.0256287	0.00342253	1.6e-14	403195	Chronotype	TRUE	reported	21xAWY	textfile	18	5186019	-0.0215	0.0129	796661	0.0966207	0.2019	G	C	Atopic dermatitis	ebi-a-GCST90027161	Atopic dermatitis	Atopic dermatitis || ||	TRUE	igd	0.000139054	56.0733
rs4239386	18	31664710	T	A	0.665104	0.0218962	0.00285562	1e-14	403195	Chronotype	TRUE	reported	21xAWY	textfile	18	31664710	0.0051	0.0104	796661	0.6236	0.3677	A	T	Atopic dermatitis	ebi-a-GCST90027161	Atopic dermatitis	Atopic dermatitis || ||	TRUE	igd	0.0001458	58.7942
rs12969848	18	38152835	C	T	0.470141	-0.0218632	0.00270301	1.3e-15	403195	Chronotype	TRUE	reported	21xAWY	textfile	18	38152835	0.0074	0.0102	796661	0.4677	0.5334	T	C	Atopic dermatitis	ebi-a-GCST90027161	Atopic dermatitis	Atopic dermatitis || ||	TRUE	igd	0.000162236	65.4229
rs9962650	18	53574043	C	G	0.576681	-0.0173129	0.00272797	1.6e-10	403195	Chronotype	TRUE	reported	21xAWY	textfile	18	53574043	-0.0066	0.0106	796661	0.5287	0.3883	G	C	Atopic dermatitis	ebi-a-GCST90027161	Atopic dermatitis	Atopic dermatitis || ||	TRUE	igd	9.98854e-05	40.2771
rs9964420	18	56824041	C	A	0.695492	0.0284801	0.00293643	8.6e-22	403195	Chronotype	TRUE	reported	21xAWY	textfile	18	56824041	0.0066	0.0112	796661	0.559	0.2948	A	C	Atopic dermatitis	ebi-a-GCST90027161	Atopic dermatitis	Atopic dermatitis || ||	TRUE	igd	0.000233253	94.0679
rs56076457	18	60238668	C	T	0.471265	-0.0162984	0.00269462	1.3e-09	403195	Chronotype	TRUE	reported	21xAWY	textfile	18	60238668	-0.0189	0.0103	796661	0.0678406	0.5689	T	C	Atopic dermatitis	ebi-a-GCST90027161	Atopic dermatitis	Atopic dermatitis || ||	TRUE	igd	9.07278e-05	36.5841
rs10402849	19	2695661	C	T	0.798647	-0.0192609	0.00335946	8.9e-09	403195	Chronotype	TRUE	reported	21xAWY	textfile	19	2695661	0.0039	0.0119	796661	0.7428	0.2295	T	C	Atopic dermatitis	ebi-a-GCST90027161	Atopic dermatitis	Atopic dermatitis || ||	TRUE	igd	8.15199e-05	32.8709
rs9636202	19	18449238	G	A	0.733565	0.0183734	0.00305534	7.5e-10	403195	Chronotype	TRUE	reported	21xAWY	textfile	19	18449238	0.0077	0.0118	796661	0.5166	0.2499	A	G	Atopic dermatitis	ebi-a-GCST90027161	Atopic dermatitis	Atopic dermatitis || ||	TRUE	igd	8.96821e-05	36.1624
rs11670534	19	47003906	C	T	0.834382	0.0209755	0.00362802	8.5e-09	403195	Chronotype	TRUE	reported	21xAWY	textfile	19	47003906	-0.004	0.0145	796661	0.7848	0.1517	T	C	Atopic dermatitis	ebi-a-GCST90027161	Atopic dermatitis	Atopic dermatitis || ||	TRUE	igd	8.28961e-05	33.4259
rs1329827	20	16234206	A	G	0.57584	-0.0159524	0.0027252	4e-09	403195	Chronotype	TRUE	reported	21xAWY	textfile	20	16234206	-0.0146	0.0103	796661	0.156	0.4207	G	A	Atopic dermatitis	ebi-a-GCST90027161	Atopic dermatitis	Atopic dermatitis || ||	TRUE	igd	8.49774e-05	34.2652
rs6131942	20	17348608	A	G	0.419965	-0.0175437	0.00273235	9.4e-11	403195	Chronotype	TRUE	reported	21xAWY	textfile	20	17348608	-0.0043	0.0104	796661	0.676401	0.5973	G	A	Atopic dermatitis	ebi-a-GCST90027161	Atopic dermatitis	Atopic dermatitis || ||	TRUE	igd	0.000102237	41.2257
rs2072727	20	43538733	T	C	0.435988	0.016352	0.00271514	8.5e-10	403195	Chronotype	TRUE	reported	21xAWY	textfile	20	43538733	0.0022	0.0102	796661	0.827	0.5589	C	T	Atopic dermatitis	ebi-a-GCST90027161	Atopic dermatitis	Atopic dermatitis || ||	TRUE	igd	8.99504e-05	36.2706
rs139911	22	40704052	C	T	0.423865	0.0233915	0.00273231	2.3e-17	403195	Chronotype	TRUE	reported	21xAWY	textfile	22	40704052	0.0158	0.0103	796661	0.1244	0.5818	T	C	Atopic dermatitis	ebi-a-GCST90027161	Atopic dermatitis	Atopic dermatitis || ||	TRUE	igd	0.000181745	73.2916
rs4751	1	1686040	G	T	0.575309	-0.00772701	0.00139656	1.6e-08	237627	Insomnia	TRUE	reported	SgskO8	textfile	1	1686040	-0.0113	0.0105	796661	0.283	0.4015	T	G	Atopic dermatitis	ebi-a-GCST90027161	Atopic dermatitis	Atopic dermatitis || ||	TRUE	igd	0.000128811	30.6126
rs12405761	1	57850914	A	C	0.570539	0.00923926	0.00139853	2.6e-11	237627	Insomnia	TRUE	reported	SgskO8	textfile	1	57850914	-0.0185	0.0104	796661	0.0741293	0.4044	C	A	Atopic dermatitis	ebi-a-GCST90027161	Atopic dermatitis	Atopic dermatitis || ||	TRUE	igd	0.000183635	43.6443
rs4111582	1	87736382	G	A	0.666796	-0.00805296	0.00146448	2.7e-08	237627	Insomnia	TRUE	reported	SgskO8	textfile	1	87736382	0.0004	0.0107	796661	0.9699	0.3356	A	G	Atopic dermatitis	ebi-a-GCST90027161	Atopic dermatitis	Atopic dermatitis || ||	TRUE	igd	0.000127231	30.2371
rs11184946	1	107185225	C	T	0.582984	-0.00878653	0.00139968	2.9e-10	237627	Insomnia	TRUE	reported	SgskO8	textfile	1	107185225	-0.0091	0.0101	796661	0.3704	0.4371	T	C	Atopic dermatitis	ebi-a-GCST90027161	Atopic dermatitis	Atopic dermatitis || ||	TRUE	igd	0.00016581	39.407
rs6664467	1	151738403	G	A	0.86353	0.0112654	0.00201555	4.5e-08	237627	Insomnia	TRUE	reported	SgskO8	textfile	1	151738403	0.0456	0.0152	796661	0.00268102	0.1357	A	G	Atopic dermatitis	ebi-a-GCST90027161	Atopic dermatitis	Atopic dermatitis || ||	TRUE	igd	0.000131448	31.2394
rs2644128	1	201793440	C	G	0.449554	-0.0097367	0.00138698	1e-12	237627	Insomnia	TRUE	reported	SgskO8	textfile	1	201793440	-0.0085	0.0101	796661	0.4018	0.5478	G	C	Atopic dermatitis	ebi-a-GCST90027161	Atopic dermatitis	Atopic dermatitis || ||	TRUE	igd	0.000207347	49.281
rs7572387	2	58866584	A	C	0.570618	-0.00983894	0.00140245	1.5e-12	237627	Insomnia	TRUE	reported	SgskO8	textfile	2	58866584	-0.0145	0.0103	796661	0.1569	0.4447	C	A	Atopic dermatitis	ebi-a-GCST90027161	Atopic dermatitis	Atopic dermatitis || ||	TRUE	igd	0.000207079	49.2173
rs113851554	2	66750564	G	T	0.942793	-0.0413744	0.00307399	1.3e-41	237627	Insomnia	TRUE	reported	SgskO8	textfile	2	66750564	-0.0095	0.0212	796661	0.655101	0.0614	T	G	Atopic dermatitis	ebi-a-GCST90027161	Atopic dermatitis	Atopic dermatitis || ||	TRUE	igd	0.000761784	181.157
rs62158170	2	114082175	A	G	0.785192	0.0120517	0.00168292	5.7e-13	237627	Insomnia	TRUE	reported	SgskO8	textfile	2	114082175	-0.0005	0.0126	796661	0.9708	0.209	G	A	Atopic dermatitis	ebi-a-GCST90027161	Atopic dermatitis	Atopic dermatitis || ||	TRUE	igd	0.000215765	51.2821
rs4577309	2	191288833	A	G	0.46879	0.00811816	0.00138836	3.7e-09	237627	Insomnia	TRUE	reported	SgskO8	textfile	2	191288833	0.0092	0.0102	796661	0.3683	0.4845	G	A	Atopic dermatitis	ebi-a-GCST90027161	Atopic dermatitis	Atopic dermatitis || ||	TRUE	igd	0.000143864	34.1907
rs4688760	3	49980596	C	T	0.309505	-0.0107674	0.00149946	1e-12	237627	Insomnia	TRUE	reported	SgskO8	textfile	3	49980596	-0.0207	0.0108	796661	0.0551303	0.6798	T	C	Atopic dermatitis	ebi-a-GCST90027161	Atopic dermatitis	Atopic dermatitis || ||	TRUE	igd	0.000216951	51.5642
rs9845387	3	116425935	C	A	0.959258	0.0196529	0.00350129	2.1e-08	237627	Insomnia	TRUE	reported	SgskO8	textfile	3	116425935	0.0215	0.0225	796661	0.3397	0.0496	A	C	Atopic dermatitis	ebi-a-GCST90027161	Atopic dermatitis	Atopic dermatitis || ||	TRUE	igd	0.00013257	31.506
rs1841625	4	91287477	A	G	0.568289	-0.00771112	0.00139836	3.6e-08	237627	Insomnia	TRUE	reported	SgskO8	textfile	4	91287477	0.008	0.0102	796661	0.4325	0.4304	G	A	Atopic dermatitis	ebi-a-GCST90027161	Atopic dermatitis	Atopic dermatitis || ||	TRUE	igd	0.000127952	30.4084
rs11097861	4	105330133	A	G	0.284352	-0.00916107	0.00153452	1.7e-09	237627	Insomnia	TRUE	reported	SgskO8	textfile	4	105330133	-0.0019	0.0109	796661	0.8656	0.6948	G	A	Atopic dermatitis	ebi-a-GCST90027161	Atopic dermatitis	Atopic dermatitis || ||	TRUE	igd	0.000149964	35.6405
rs1430205	5	87678585	C	T	0.541669	-0.00769252	0.0013907	3.6e-08	237627	Insomnia	TRUE	reported	SgskO8	textfile	5	87678585	-0.0022	0.0102	796661	0.8261	0.4574	T	C	Atopic dermatitis	ebi-a-GCST90027161	Atopic dermatitis	Atopic dermatitis || ||	TRUE	igd	0.000128742	30.5961
rs1592757	5	103889998	G	C	0.644161	-0.00903752	0.00144358	4.6e-10	237627	Insomnia	TRUE	reported	SgskO8	textfile	5	103889998	-0.0156	0.0107	796661	0.1437	0.352	C	G	Atopic dermatitis	ebi-a-GCST90027161	Atopic dermatitis	Atopic dermatitis || ||	TRUE	igd	0.000164911	39.1934
rs7711696	5	135486536	G	T	0.695476	-0.0101773	0.00150096	9.9e-12	237627	Insomnia	TRUE	reported	SgskO8	textfile	5	135486536	-0.0028	0.0115	796661	0.8084	0.2892	T	G	Atopic dermatitis	ebi-a-GCST90027161	Atopic dermatitis	Atopic dermatitis || ||	TRUE	igd	0.00019344	45.9752
rs10947690	6	37631768	A	G	0.738436	-0.00868595	0.0015737	3.5e-08	237627	Insomnia	TRUE	reported	SgskO8	textfile	6	37631768	-0.0003	0.0116	796661	0.9762	0.2542	G	A	Atopic dermatitis	ebi-a-GCST90027161	Atopic dermatitis	Atopic dermatitis || ||	TRUE	igd	0.000128186	30.464
rs314280	6	105400837	A	G	0.453284	-0.00863865	0.00138926	3.5e-10	237627	Insomnia	TRUE	reported	SgskO8	textfile	6	105400837	-0.0046	0.0102	796661	0.652299	0.5563	G	A	Atopic dermatitis	ebi-a-GCST90027161	Atopic dermatitis	Atopic dermatitis || ||	TRUE	igd	0.000162689	38.6653
rs3824081	7	1024581	T	C	0.475638	0.00801355	0.0013892	1.1e-08	237627	Insomnia	TRUE	reported	SgskO8	textfile	7	1024581	-0.0038	0.0101	796661	0.708401	0.5284	C	T	Atopic dermatitis	ebi-a-GCST90027161	Atopic dermatitis	Atopic dermatitis || ||	TRUE	igd	0.000140012	33.2749
rs6593005	7	52584625	A	G	0.258967	-0.00903102	0.00157978	8.6e-09	237627	Insomnia	TRUE	reported	SgskO8	textfile	7	52584625	-0.0037	0.0113	796661	0.7466	0.7268	G	A	Atopic dermatitis	ebi-a-GCST90027161	Atopic dermatitis	Atopic dermatitis || ||	TRUE	igd	0.000137507	32.6796
rs10280045	7	114076394	C	G	0.427157	-0.00906781	0.00140818	1e-10	237627	Insomnia	TRUE	reported	SgskO8	textfile	7	114076394	-0.002	0.0102	796661	0.8464	0.5526	G	C	Atopic dermatitis	ebi-a-GCST90027161	Atopic dermatitis	Atopic dermatitis || ||	TRUE	igd	0.000174468	41.4653
rs17151854	8	10236559	G	T	0.846784	-0.010705	0.00192286	2.4e-08	237627	Insomnia	TRUE	reported	SgskO8	textfile	8	10236559	-0.0264	0.0141	796661	0.0606694	0.1494	T	G	Atopic dermatitis	ebi-a-GCST90027161	Atopic dermatitis	Atopic dermatitis || ||	TRUE	igd	0.000130414	30.9938
rs10156602	9	96345328	A	G	0.637771	0.0101122	0.00144819	3.4e-12	237627	Insomnia	TRUE	reported	SgskO8	textfile	9	96345328	-0.003	0.0104	796661	0.7715	0.3863	G	A	Atopic dermatitis	ebi-a-GCST90027161	Atopic dermatitis	Atopic dermatitis || ||	TRUE	igd	0.000205142	48.757
rs2296580	10	104241683	G	T	0.702012	0.0103125	0.00151028	8.7e-12	237627	Insomnia	TRUE	reported	SgskO8	textfile	10	104241683	0.0209	0.0116	796661	0.0721008	0.2784	T	G	Atopic dermatitis	ebi-a-GCST90027161	Atopic dermatitis	Atopic dermatitis || ||	TRUE	igd	0.00019617	46.624
rs17115213	10	104681143	A	G	0.922639	0.014987	0.00257682	5.2e-09	237627	Insomnia	TRUE	reported	SgskO8	textfile	10	104681143	0.0168	0.0172	796661	0.329	0.0849	G	A	Atopic dermatitis	ebi-a-GCST90027161	Atopic dermatitis	Atopic dermatitis || ||	TRUE	igd	0.000142332	33.8265
rs10838708	11	47441513	G	A	0.540565	0.00840241	0.00140024	2.5e-09	237627	Insomnia	TRUE	reported	SgskO8	textfile	11	47441513	0.0135	0.0102	796661	0.1843	0.4622	A	G	Atopic dermatitis	ebi-a-GCST90027161	Atopic dermatitis	Atopic dermatitis || ||	TRUE	igd	0.00015151	36.008
rs324017	12	57487814	A	C	0.294978	0.00967624	0.00151903	1.1e-10	237627	Insomnia	TRUE	reported	SgskO8	textfile	12	57487814	0.019	0.0109	796661	0.0821599	0.6907	C	A	Atopic dermatitis	ebi-a-GCST90027161	Atopic dermatitis	Atopic dermatitis || ||	TRUE	igd	0.00017073	40.5767
rs2956278	12	84698234	A	G	0.785194	-0.00952347	0.00168476	1.3e-08	237627	Insomnia	TRUE	reported	SgskO8	textfile	12	84698234	-0.0003	0.013	796661	0.981	0.1963	G	A	Atopic dermatitis	ebi-a-GCST90027161	Atopic dermatitis	Atopic dermatitis || ||	TRUE	igd	0.00013445	31.9529
rs68094047	12	109855201	C	T	0.749565	-0.00941756	0.00160041	3.3e-09	237627	Insomnia	TRUE	reported	SgskO8	textfile	12	109855201	-0.0042	0.0127	796661	0.7435	0.2165	T	C	Atopic dermatitis	ebi-a-GCST90027161	Atopic dermatitis	Atopic dermatitis || ||	TRUE	igd	0.000145699	34.6267
rs1923770	13	53786568	T	A	0.382709	0.00996266	0.00142375	2.3e-12	237627	Insomnia	TRUE	reported	SgskO8	textfile	13	53786568	0.0038	0.0104	796661	0.716199	0.61	A	T	Atopic dermatitis	ebi-a-GCST90027161	Atopic dermatitis	Atopic dermatitis || ||	TRUE	igd	0.000206015	48.9643
rs1327938	13	59833252	T	C	0.346215	-0.00911892	0.00146663	3.8e-10	237627	Insomnia	TRUE	reported	SgskO8	textfile	13	59833252	0.0137	0.0104	796661	0.1856	0.616	C	T	Atopic dermatitis	ebi-a-GCST90027161	Atopic dermatitis	Atopic dermatitis || ||	TRUE	igd	0.000162659	38.6582
rs11635495	15	67804682	T	C	0.485702	-0.00813358	0.00138626	6.8e-09	237627	Insomnia	TRUE	reported	SgskO8	textfile	15	67804682	-0.0325	0.0101	796661	0.00130701	0.5182	C	T	Atopic dermatitis	ebi-a-GCST90027161	Atopic dermatitis	Atopic dermatitis || ||	TRUE	igd	0.000144849	34.4247
rs4886860	15	74340336	G	C	0.234173	0.0112372	0.00163281	6.1e-12	237627	Insomnia	TRUE	reported	SgskO8	textfile	15	74340336	-0.0187	0.0114	796661	0.1004	0.7375	C	G	Atopic dermatitis	ebi-a-GCST90027161	Atopic dermatitis	Atopic dermatitis || ||	TRUE	igd	0.000199279	47.3632
rs17139246	16	6106260	T	C	0.610884	-0.00777532	0.00142927	4.1e-08	237627	Insomnia	TRUE	reported	SgskO8	textfile	16	6106260	-0.01	0.0103	796661	0.3314	0.4129	C	T	Atopic dermatitis	ebi-a-GCST90027161	Atopic dermatitis	Atopic dermatitis || ||	TRUE	igd	0.000124525	29.594
rs2062113	16	59476179	T	C	0.429456	0.00889979	0.00140332	1.9e-10	237627	Insomnia	TRUE	reported	SgskO8	textfile	16	59476179	0.0017	0.0106	796661	0.8727	0.5981	C	T	Atopic dermatitis	ebi-a-GCST90027161	Atopic dermatitis	Atopic dermatitis || ||	TRUE	igd	0.00016923	40.22
rs17669584	17	28899614	A	G	0.80454	-0.00964647	0.00178391	3.6e-08	237627	Insomnia	TRUE	reported	SgskO8	textfile	17	28899614	-0.0389	0.0135	796661	0.00394103	0.1838	G	A	Atopic dermatitis	ebi-a-GCST90027161	Atopic dermatitis	Atopic dermatitis || ||	TRUE	igd	0.000123039	29.2407
rs575346808	17	43202539	T	A	0.731596	-0.0105158	0.00156238	2.5e-11	237627	Insomnia	TRUE	reported	SgskO8	textfile	NA	NA	NA	NA	NA	NA	NA	NA	NA	NA	NA	NA	NA	NA	NA	0.000190604	45.301
rs9894577	17	43223292	G	A	0.682406	-0.0123638	0.00148745	1.5e-16	237627	Insomnia	TRUE	reported	SgskO8	textfile	17	43223292	0.007	0.0108	796661	0.5152	0.3227	A	G	Atopic dermatitis	ebi-a-GCST90027161	Atopic dermatitis	Atopic dermatitis || ||	TRUE	igd	0.000290668	69.0901
rs1942262	18	52873317	G	A	0.707539	-0.0111508	0.00152288	1.1e-13	237627	Insomnia	TRUE	reported	SgskO8	textfile	18	52873317	0.0111	0.0117	796661	0.3427	0.2688	A	G	Atopic dermatitis	ebi-a-GCST90027161	Atopic dermatitis	Atopic dermatitis || ||	TRUE	igd	0.000225573	53.6139
rs915416	1	34731984	C	G	0.289947	0.0192587	0.00249452	9.9e-15	446118	sleep duration	TRUE	reported	R4Hqct	textfile	1	34731984	0.000144334	0.000515783	484598	0.8	0.704881	G	C	Allergic rhinitis	ebi-a-GCST90038664	Allergic rhinitis	Allergic rhinitis || ||	TRUE	igd	0.000133589	59.6044
rs269054	1	57864304	T	A	0.577924	-0.0136431	0.00229327	2.1e-09	446118	sleep duration	TRUE	reported	R4Hqct	textfile	1	57864304	0.000354589	0.000477435	484598	0.43	0.418962	A	T	Allergic rhinitis	ebi-a-GCST90038664	Allergic rhinitis	Allergic rhinitis || ||	TRUE	igd	7.93289e-05	35.3927
rs61796569	1	66476437	C	T	0.730417	-0.0154442	0.00256443	1.5e-09	446118	sleep duration	TRUE	reported	R4Hqct	textfile	1	66476437	-0.000636143	0.000535033	484598	0.23	0.2679	T	C	Allergic rhinitis	ebi-a-GCST90038664	Allergic rhinitis	Allergic rhinitis || ||	TRUE	igd	8.1295e-05	36.27
rs12567114	1	98527951	G	A	0.724198	-0.0148307	0.0025403	4.3e-09	446118	sleep duration	TRUE	reported	R4Hqct	textfile	1	98527951	0.000933503	0.000529726	484598	0.0909997	0.274741	A	G	Allergic rhinitis	ebi-a-GCST90038664	Allergic rhinitis	Allergic rhinitis || ||	TRUE	igd	7.6396e-05	34.0841
rs62120041	2	9185564	T	C	0.933902	0.0261113	0.00457497	9.6e-09	446118	sleep duration	TRUE	reported	R4Hqct	textfile	2	9185564	-0.000482813	0.000960455	484598	0.59	0.064594	C	T	Allergic rhinitis	ebi-a-GCST90038664	Allergic rhinitis	Allergic rhinitis || ||	TRUE	igd	7.30128e-05	32.5746
rs374153	2	40382712	C	T	0.158085	0.0176119	0.00310308	9.1e-09	446118	sleep duration	TRUE	reported	R4Hqct	textfile	2	40382712	-0.000742535	0.000644772	484598	0.26	0.83966	T	C	Allergic rhinitis	ebi-a-GCST90038664	Allergic rhinitis	Allergic rhinitis || ||	TRUE	igd	7.22014e-05	32.2125
rs2717076	2	58061127	C	T	0.372584	-0.0184107	0.00234091	3.1e-15	446118	sleep duration	TRUE	reported	R4Hqct	textfile	2	58061127	0.00013853	0.000489268	484598	0.8	0.632511	T	C	Allergic rhinitis	ebi-a-GCST90038664	Allergic rhinitis	Allergic rhinitis || ||	TRUE	igd	0.000138631	61.8542
rs75539574	2	58871658	A	C	0.914208	-0.0362482	0.00406522	6.9e-19	446118	sleep duration	TRUE	reported	R4Hqct	textfile	2	58871658	-0.00128795	0.000858841	484598	0.13	0.082826	C	A	Allergic rhinitis	ebi-a-GCST90038664	Allergic rhinitis	Allergic rhinitis || ||	TRUE	igd	0.000178188	79.5065
rs7556815	2	114085785	G	A	0.780856	-0.0407248	0.00274023	1.3e-49	446118	sleep duration	TRUE	reported	R4Hqct	textfile	2	114085785	0.000349942	0.000569381	484598	0.6	0.219104	A	G	Allergic rhinitis	ebi-a-GCST90038664	Allergic rhinitis	Allergic rhinitis || ||	TRUE	igd	0.000494856	220.873
rs35662245	2	147583187	T	A	0.661256	-0.0145968	0.00239263	1.4e-09	446118	sleep duration	TRUE	reported	R4Hqct	textfile	2	147583187	-4.16732e-05	0.000496564	484598	0.88	0.338201	A	T	Allergic rhinitis	ebi-a-GCST90038664	Allergic rhinitis	Allergic rhinitis || ||	TRUE	igd	8.34215e-05	37.2188
rs11885663	2	166944004	C	T	0.752191	-0.0162176	0.00261811	8.6e-10	446118	sleep duration	TRUE	reported	R4Hqct	textfile	2	166944004	0.000550949	0.000544505	484598	0.33	0.247173	T	C	Allergic rhinitis	ebi-a-GCST90038664	Allergic rhinitis	Allergic rhinitis || ||	TRUE	igd	8.60023e-05	38.3703
rs10173260	2	210377845	T	C	0.393765	-0.0128368	0.00231322	2.9e-08	446118	sleep duration	TRUE	reported	R4Hqct	textfile	2	210377845	0.0002056	0.000480066	484598	0.709999	0.598869	C	T	Allergic rhinitis	ebi-a-GCST90038664	Allergic rhinitis	Allergic rhinitis || ||	TRUE	igd	6.9024e-05	30.7948
rs112230981	3	55879269	A	G	0.94984	0.0315275	0.00522787	2.2e-09	446118	sleep duration	TRUE	reported	R4Hqct	textfile	3	55879269	-0.000488739	0.001112	484598	0.68	0.047733	G	A	Allergic rhinitis	ebi-a-GCST90038664	Allergic rhinitis	Allergic rhinitis || ||	TRUE	igd	8.15163e-05	36.3687
rs17732997	3	70470834	C	G	0.569098	0.0129345	0.0022882	1.2e-08	446118	sleep duration	TRUE	reported	R4Hqct	textfile	3	70470834	-0.000792928	0.000475124	484598	0.0840001	0.429174	G	C	Allergic rhinitis	ebi-a-GCST90038664	Allergic rhinitis	Allergic rhinitis || ||	TRUE	igd	7.16194e-05	31.9528
rs7644809	3	107564459	T	C	0.421606	0.0130621	0.00230148	1.6e-08	446118	sleep duration	TRUE	reported	R4Hqct	textfile	3	107564459	-0.000179025	0.000480273	484598	0.75	0.563934	C	T	Allergic rhinitis	ebi-a-GCST90038664	Allergic rhinitis	Allergic rhinitis || ||	TRUE	igd	7.21989e-05	32.2114
rs13088093	3	135838598	T	G	0.663683	-0.0162722	0.00240235	7e-12	446118	sleep duration	TRUE	reported	R4Hqct	textfile	3	135838598	-0.000163152	0.000499121	484598	0.79	0.336137	G	T	Allergic rhinitis	ebi-a-GCST90038664	Allergic rhinitis	Allergic rhinitis || ||	TRUE	igd	0.000102831	45.8794
rs2192528	4	18327896	A	G	0.480065	0.0133687	0.0022692	2.7e-09	446118	sleep duration	TRUE	reported	R4Hqct	textfile	4	18327896	-8.30399e-05	0.000473869	484598	0.83	0.53196	G	A	Allergic rhinitis	ebi-a-GCST90038664	Allergic rhinitis	Allergic rhinitis || ||	TRUE	igd	7.77946e-05	34.7081
rs17427571	4	82254908	A	G	0.684313	0.0138255	0.00243544	1.3e-08	446118	sleep duration	TRUE	reported	R4Hqct	textfile	4	82254908	0.000568475	0.000507033	484598	0.24	0.312501	G	A	Allergic rhinitis	ebi-a-GCST90038664	Allergic rhinitis	Allergic rhinitis || ||	TRUE	igd	7.22313e-05	32.2259
rs35531607	4	92533225	T	C	0.525917	-0.0128402	0.00227278	1.5e-08	446118	sleep duration	TRUE	reported	R4Hqct	textfile	4	92533225	-0.000455902	0.00047173	484598	0.33	0.471965	C	T	Allergic rhinitis	ebi-a-GCST90038664	Allergic rhinitis	Allergic rhinitis || ||	TRUE	igd	7.15398e-05	31.9174
rs13109404	4	102896591	T	G	0.928024	0.0312035	0.00440829	1.4e-12	446118	sleep duration	TRUE	reported	R4Hqct	textfile	4	102896591	-0.00262513	0.000932425	484598	0.00460002	0.069212	G	T	Allergic rhinitis	ebi-a-GCST90038664	Allergic rhinitis	Allergic rhinitis || ||	TRUE	igd	0.000112297	50.1031
rs365663	5	1428883	A	G	0.545963	0.0146291	0.00227857	1e-10	446118	sleep duration	TRUE	reported	R4Hqct	textfile	5	1428883	0.000171681	0.00047397	484598	0.77	0.46383	G	A	Allergic rhinitis	ebi-a-GCST90038664	Allergic rhinitis	Allergic rhinitis || ||	TRUE	igd	9.23891e-05	41.2201
rs465700	5	3126493	C	G	0.107834	0.0225148	0.00367362	1.4e-09	446118	sleep duration	TRUE	reported	R4Hqct	textfile	5	3126493	0.000139754	0.000759906	484598	0.84	0.890556	G	C	Allergic rhinitis	ebi-a-GCST90038664	Allergic rhinitis	Allergic rhinitis || ||	TRUE	igd	8.41902e-05	37.5617
rs56372231	5	102321905	C	T	0.665907	-0.0169439	0.00239981	2.2e-12	446118	sleep duration	TRUE	reported	R4Hqct	textfile	5	102321905	0.000636714	0.000500003	484598	0.2	0.330324	T	C	Allergic rhinitis	ebi-a-GCST90038664	Allergic rhinitis	Allergic rhinitis || ||	TRUE	igd	0.000111731	49.8507
rs11567976	5	137654218	C	T	0.429092	-0.0128042	0.00228516	2.1e-08	446118	sleep duration	TRUE	reported	R4Hqct	textfile	5	137654218	0.000310387	0.000475997	484598	0.52	0.563018	T	C	Allergic rhinitis	ebi-a-GCST90038664	Allergic rhinitis	Allergic rhinitis || ||	TRUE	igd	7.03706e-05	31.3957
rs151014368	5	176751059	G	A	0.793742	-0.0160924	0.00281958	9.1e-09	446118	sleep duration	TRUE	reported	R4Hqct	textfile	5	176751059	-0.0011324	0.00059046	484598	0.0669993	0.20264	A	G	Allergic rhinitis	ebi-a-GCST90038664	Allergic rhinitis	Allergic rhinitis || ||	TRUE	igd	7.30115e-05	32.574
rs34556183	6	28584775	A	G	0.719606	0.0169228	0.00252323	2.3e-11	446118	sleep duration	TRUE	reported	R4Hqct	textfile	6	28584775	0.00121481	0.000523503	484598	0.0189998	0.279859	G	A	Allergic rhinitis	ebi-a-GCST90038664	Allergic rhinitis	Allergic rhinitis || ||	TRUE	igd	0.000100818	44.981
rs113113059	6	43160375	T	C	0.78	0.0161406	0.00273732	8.4e-09	446118	sleep duration	TRUE	reported	R4Hqct	textfile	6	43160375	-0.000959805	0.000565153	484598	0.0860003	0.230701	C	T	Allergic rhinitis	ebi-a-GCST90038664	Allergic rhinitis	Allergic rhinitis || ||	TRUE	igd	7.793e-05	34.7685
rs9382445	6	54937974	T	C	0.62305	0.014536	0.00233387	4.8e-10	446118	sleep duration	TRUE	reported	R4Hqct	textfile	6	54937974	0.000119135	0.00048591	484598	0.8	0.374696	C	T	Allergic rhinitis	ebi-a-GCST90038664	Allergic rhinitis	Allergic rhinitis || ||	TRUE	igd	8.69459e-05	38.7913
rs2231265	6	89790201	A	G	0.227711	-0.014955	0.00269917	2.7e-08	446118	sleep duration	TRUE	reported	R4Hqct	textfile	6	89790201	0.000130758	0.00056483	484598	0.86	0.776841	G	A	Allergic rhinitis	ebi-a-GCST90038664	Allergic rhinitis	Allergic rhinitis || ||	TRUE	igd	6.8807e-05	30.698
rs9345234	6	93162639	A	C	0.421984	-0.0130117	0.00229893	1.8e-08	446118	sleep duration	TRUE	reported	R4Hqct	textfile	6	93162639	-6.04124e-05	0.000477202	484598	0.95	0.570628	C	A	Allergic rhinitis	ebi-a-GCST90038664	Allergic rhinitis	Allergic rhinitis || ||	TRUE	igd	7.18019e-05	32.0343
rs34731055	7	2106928	C	T	0.81911	-0.0194603	0.00294778	3.7e-11	446118	sleep duration	TRUE	reported	R4Hqct	textfile	7	2106928	0.000364348	0.000611923	484598	0.57	0.181907	T	C	Allergic rhinitis	ebi-a-GCST90038664	Allergic rhinitis	Allergic rhinitis || ||	TRUE	igd	9.76825e-05	43.582
rs2079070	7	114126432	C	G	0.264613	0.0175475	0.00256638	7.5e-12	446118	sleep duration	TRUE	reported	R4Hqct	textfile	7	114126432	0.000187997	0.000539365	484598	0.75	0.742527	G	C	Allergic rhinitis	ebi-a-GCST90038664	Allergic rhinitis	Allergic rhinitis || ||	TRUE	igd	0.000104784	46.7505
rs7806045	7	132610266	T	C	0.754703	0.0147916	0.00262577	1.4e-08	446118	sleep duration	TRUE	reported	R4Hqct	textfile	7	132610266	0.000333926	0.000546102	484598	0.53	0.243833	C	T	Allergic rhinitis	ebi-a-GCST90038664	Allergic rhinitis	Allergic rhinitis || ||	TRUE	igd	7.11273e-05	31.7333
rs4841498	8	10985432	C	T	0.48696	0.0139954	0.00226922	1.2e-09	446118	sleep duration	TRUE	reported	R4Hqct	textfile	8	10985432	-0.00097466	0.000473011	484598	0.0430002	0.513595	T	C	Allergic rhinitis	ebi-a-GCST90038664	Allergic rhinitis	Allergic rhinitis || ||	TRUE	igd	8.52571e-05	38.0378
rs73219758	8	14279446	G	A	0.708064	0.0164012	0.00249526	5.6e-11	446118	sleep duration	TRUE	reported	R4Hqct	textfile	8	14279446	0.00116225	0.000524601	484598	0.0340001	0.2829	A	G	Allergic rhinitis	ebi-a-GCST90038664	Allergic rhinitis	Allergic rhinitis || ||	TRUE	igd	9.6834e-05	43.2034
rs10973207	9	37100525	G	T	0.842323	-0.0204339	0.00312394	6e-11	446118	sleep duration	TRUE	reported	R4Hqct	textfile	9	37100525	-0.000595097	0.00065462	484598	0.34	0.153909	T	G	Allergic rhinitis	ebi-a-GCST90038664	Allergic rhinitis	Allergic rhinitis || ||	TRUE	igd	9.58972e-05	42.7854
rs1776776	9	140497072	T	C	0.873832	0.019963	0.00341071	4.9e-09	446118	sleep duration	TRUE	reported	R4Hqct	textfile	9	140497072	-0.000459667	0.000699757	484598	0.48	0.130135	C	T	Allergic rhinitis	ebi-a-GCST90038664	Allergic rhinitis	Allergic rhinitis || ||	TRUE	igd	7.67854e-05	34.2578
rs12246842	10	21830580	A	G	0.459815	0.0133949	0.00227425	3.9e-09	446118	sleep duration	TRUE	reported	R4Hqct	textfile	10	21830580	-0.000480176	0.000475308	484598	0.29	0.546208	G	A	Allergic rhinitis	ebi-a-GCST90038664	Allergic rhinitis	Allergic rhinitis || ||	TRUE	igd	7.77533e-05	34.6897
rs10761674	10	64618340	C	T	0.477334	0.0123329	0.00226591	4.2e-08	446118	sleep duration	TRUE	reported	R4Hqct	textfile	10	64618340	-0.00178994	0.000470167	484598	0.00015	0.518335	T	C	Allergic rhinitis	ebi-a-GCST90038664	Allergic rhinitis	Allergic rhinitis || ||	TRUE	igd	6.63998e-05	29.624
rs11190970	10	103128332	G	A	0.798661	0.015379	0.00282318	4.6e-08	446118	sleep duration	TRUE	reported	R4Hqct	textfile	10	103128332	0.0012902	0.000593104	484598	0.0299999	0.195478	A	G	Allergic rhinitis	ebi-a-GCST90038664	Allergic rhinitis	Allergic rhinitis || ||	TRUE	igd	6.65121e-05	29.6741
rs7915425	10	125016501	T	C	0.174682	0.0190638	0.00298959	2e-10	446118	sleep duration	TRUE	reported	R4Hqct	textfile	10	125016501	-0.000555077	0.000623915	484598	0.36	0.827352	C	T	Allergic rhinitis	ebi-a-GCST90038664	Allergic rhinitis	Allergic rhinitis || ||	TRUE	igd	9.11394e-05	40.6625
rs1517572	11	28829882	A	C	0.419464	-0.0146443	0.00229467	1.5e-10	446118	sleep duration	TRUE	reported	R4Hqct	textfile	11	28829882	-0.000655197	0.00047886	484598	0.17	0.574706	C	A	Allergic rhinitis	ebi-a-GCST90038664	Allergic rhinitis	Allergic rhinitis || ||	TRUE	igd	9.12867e-05	40.7282
rs4592416	11	43800474	A	G	0.535593	-0.0146828	0.0022701	9.3e-11	446118	sleep duration	TRUE	reported	R4Hqct	textfile	11	43800474	1.05461e-05	0.000473052	484598	1	0.457797	G	A	Allergic rhinitis	ebi-a-GCST90038664	Allergic rhinitis	Allergic rhinitis || ||	TRUE	igd	9.37643e-05	41.8337
rs11039544	11	48173412	G	A	0.837779	0.018389	0.00307361	1.9e-09	446118	sleep duration	TRUE	reported	R4Hqct	textfile	11	48173412	-0.000520366	0.000630248	484598	0.37	0.169312	A	G	Allergic rhinitis	ebi-a-GCST90038664	Allergic rhinitis	Allergic rhinitis || ||	TRUE	igd	8.02295e-05	35.7945
rs174560	11	61581764	T	C	0.685785	-0.0135751	0.00243675	2.8e-08	446118	sleep duration	TRUE	reported	R4Hqct	textfile	11	61581764	0.00089688	0.000509336	484598	0.0810009	0.309303	C	T	Allergic rhinitis	ebi-a-GCST90038664	Allergic rhinitis	Allergic rhinitis || ||	TRUE	igd	6.95639e-05	31.0357
rs12791153	11	80685181	A	T	0.918911	-0.0235481	0.0042169	1.9e-08	446118	sleep duration	TRUE	reported	R4Hqct	textfile	11	80685181	0.0010286	0.000886155	484598	0.22	0.079067	T	A	Allergic rhinitis	ebi-a-GCST90038664	Allergic rhinitis	Allergic rhinitis || ||	TRUE	igd	6.98948e-05	31.1834
rs1553132	11	88297740	A	G	0.741567	-0.0145068	0.00258447	2.5e-08	446118	sleep duration	TRUE	reported	R4Hqct	textfile	11	88297740	0.000495647	0.000537536	484598	0.35	0.2566	G	A	Allergic rhinitis	ebi-a-GCST90038664	Allergic rhinitis	Allergic rhinitis || ||	TRUE	igd	7.06187e-05	31.5064
rs1939455	11	101520886	G	T	0.879446	0.0204253	0.00356118	1.2e-08	446118	sleep duration	TRUE	reported	R4Hqct	textfile	11	101520886	-0.000430381	0.000737692	484598	0.59	0.121263	T	G	Allergic rhinitis	ebi-a-GCST90038664	Allergic rhinitis	Allergic rhinitis || ||	TRUE	igd	7.37339e-05	32.8963
rs1079727	11	113289182	T	C	0.842182	-0.0182922	0.00310347	5.3e-09	446118	sleep duration	TRUE	reported	R4Hqct	textfile	11	113289182	-0.000433724	0.000643577	484598	0.52	0.158657	C	T	Allergic rhinitis	ebi-a-GCST90038664	Allergic rhinitis	Allergic rhinitis || ||	TRUE	igd	7.7867e-05	34.7404
rs3751046	11	122828342	A	G	0.853507	-0.0194129	0.00320818	1.1e-09	446118	sleep duration	TRUE	reported	R4Hqct	textfile	11	122828342	0.000126194	0.000661523	484598	0.86	0.149903	G	A	Allergic rhinitis	ebi-a-GCST90038664	Allergic rhinitis	Allergic rhinitis || ||	TRUE	igd	8.20688e-05	36.6152
rs34354917	12	38764559	C	A	0.710472	0.0137464	0.00250081	3.9e-08	446118	sleep duration	TRUE	reported	R4Hqct	textfile	12	38764559	-0.000708015	0.00052631	484598	0.19	0.279826	A	C	Allergic rhinitis	ebi-a-GCST90038664	Allergic rhinitis	Allergic rhinitis || ||	TRUE	igd	6.77232e-05	30.2144
rs4767550	12	117951150	A	G	0.585862	-0.0143001	0.0023096	6.3e-10	446118	sleep duration	TRUE	reported	R4Hqct	textfile	12	117951150	9.86574e-05	0.000482565	484598	0.82	0.409382	G	A	Allergic rhinitis	ebi-a-GCST90038664	Allergic rhinitis	Allergic rhinitis || ||	TRUE	igd	8.59246e-05	38.3356
rs6575005	14	26954078	T	C	0.757854	0.0155637	0.00264172	4.4e-09	446118	sleep duration	TRUE	reported	R4Hqct	textfile	14	26954078	-0.00194718	0.000545295	484598	0.000379997	0.247391	C	T	Allergic rhinitis	ebi-a-GCST90038664	Allergic rhinitis	Allergic rhinitis || ||	TRUE	igd	7.7798e-05	34.7096
rs10483350	14	29816155	A	G	0.804582	-0.017369	0.0028676	1.5e-09	446118	sleep duration	TRUE	reported	R4Hqct	textfile	14	29816155	-0.000571752	0.000597554	484598	0.31	0.193951	G	A	Allergic rhinitis	ebi-a-GCST90038664	Allergic rhinitis	Allergic rhinitis || ||	TRUE	igd	8.22294e-05	36.6869
rs61985058	14	60233841	C	T	0.856824	-0.0185938	0.00322893	1.3e-08	446118	sleep duration	TRUE	reported	R4Hqct	textfile	14	60233841	-0.000763103	0.000677284	484598	0.26	0.139731	T	C	Allergic rhinitis	ebi-a-GCST90038664	Allergic rhinitis	Allergic rhinitis || ||	TRUE	igd	7.43254e-05	33.1602
rs55658675	14	65554638	C	T	0.644938	0.0131415	0.00236892	2e-08	446118	sleep duration	TRUE	reported	R4Hqct	textfile	14	65554638	-0.000736838	0.000495295	484598	0.16	0.346466	T	C	Allergic rhinitis	ebi-a-GCST90038664	Allergic rhinitis	Allergic rhinitis || ||	TRUE	igd	6.89778e-05	30.7742
rs11621908	14	78495761	C	T	0.917141	0.0240951	0.00416298	5.6e-09	446118	sleep duration	TRUE	reported	R4Hqct	textfile	14	78495761	-0.000566871	0.000861188	484598	0.5	0.084113	T	C	Allergic rhinitis	ebi-a-GCST90038664	Allergic rhinitis	Allergic rhinitis || ||	TRUE	igd	7.50873e-05	33.5002
rs8038326	15	47989799	A	G	0.72691	0.0159204	0.0025407	2.8e-10	446118	sleep duration	TRUE	reported	R4Hqct	textfile	15	47989799	-0.000701177	0.000532497	484598	0.19	0.266579	G	A	Allergic rhinitis	ebi-a-GCST90038664	Allergic rhinitis	Allergic rhinitis || ||	TRUE	igd	8.80062e-05	39.2644
rs3095508	16	6550400	C	A	0.593529	0.0153518	0.00230437	3.1e-11	446118	sleep duration	TRUE	reported	R4Hqct	textfile	16	6550400	-0.000611528	0.000478885	484598	0.23	0.406383	A	C	Allergic rhinitis	ebi-a-GCST90038664	Allergic rhinitis	Allergic rhinitis || ||	TRUE	igd	9.94767e-05	44.3825
rs11643715	16	23909538	C	G	0.709058	-0.013895	0.00249658	3.2e-08	446118	sleep duration	TRUE	reported	R4Hqct	textfile	16	23909538	-0.000353928	0.000519221	484598	0.48	0.292955	G	C	Allergic rhinitis	ebi-a-GCST90038664	Allergic rhinitis	Allergic rhinitis || ||	TRUE	igd	6.94299e-05	30.9759
rs9937053	16	53799507	G	A	0.576695	0.0169348	0.00229041	1.2e-13	446118	sleep duration	TRUE	reported	R4Hqct	textfile	16	53799507	0.000284772	0.00047595	484598	0.59	0.422673	A	G	Allergic rhinitis	ebi-a-GCST90038664	Allergic rhinitis	Allergic rhinitis || ||	TRUE	igd	0.000122527	54.6678
rs7198661	16	56090428	T	C	0.502318	0.0133829	0.00227449	3.9e-09	446118	sleep duration	TRUE	reported	R4Hqct	textfile	16	56090428	-6.86847e-05	0.000472112	484598	0.87	0.495539	C	T	Allergic rhinitis	ebi-a-GCST90038664	Allergic rhinitis	Allergic rhinitis || ||	TRUE	igd	7.75977e-05	34.6203
rs3027234	17	8136092	C	T	0.772849	0.0151536	0.00270628	2.3e-08	446118	sleep duration	TRUE	reported	R4Hqct	textfile	17	8136092	0.000215936	0.000568482	484598	0.75	0.220565	T	C	Allergic rhinitis	ebi-a-GCST90038664	Allergic rhinitis	Allergic rhinitis || ||	TRUE	igd	7.02758e-05	31.3534
rs205024	17	11227352	C	T	0.616265	-0.0138261	0.00232711	3.9e-09	446118	sleep duration	TRUE	reported	R4Hqct	textfile	17	11227352	0.000863622	0.000484174	484598	0.0779992	0.380541	T	C	Allergic rhinitis	ebi-a-GCST90038664	Allergic rhinitis	Allergic rhinitis || ||	TRUE	igd	7.91191e-05	35.2991
rs8072993	17	21335627	T	G	0.363492	-0.0174776	0.00282169	4.2e-10	446118	sleep duration	TRUE	reported	R4Hqct	textfile	17	21335627	0.000782358	0.000585058	484598	0.2	0.632904	G	T	Allergic rhinitis	ebi-a-GCST90038664	Allergic rhinitis	Allergic rhinitis || ||	TRUE	igd	8.5992e-05	38.3657
rs147114641	17	43581015	C	A	0.773722	0.0159801	0.00270379	3.1e-09	446118	sleep duration	TRUE	reported	R4Hqct	textfile	17	43581015	-9.9822e-05	0.00166969	484598	0.94	0.022637	A	C	Allergic rhinitis	ebi-a-GCST90038664	Allergic rhinitis	Allergic rhinitis || ||	TRUE	igd	7.82942e-05	34.931
rs2696429	17	44335274	G	A	0.773626	0.0168884	0.00270763	4e-10	446118	sleep duration	TRUE	reported	R4Hqct	textfile	17	44335274	0.000273104	0.000593683	484598	0.73	0.205259	A	G	Allergic rhinitis	ebi-a-GCST90038664	Allergic rhinitis	Allergic rhinitis || ||	TRUE	igd	8.71989e-05	38.9042
rs12607679	18	53059748	T	C	0.737717	0.0201387	0.00259284	8.3e-15	446118	sleep duration	TRUE	reported	R4Hqct	textfile	18	53059748	0.00103991	0.000541795	484598	0.0599998	0.258372	C	T	Allergic rhinitis	ebi-a-GCST90038664	Allergic rhinitis	Allergic rhinitis || ||	TRUE	igd	0.000135208	60.3267
rs10421649	19	9942262	T	A	0.44303	-0.0132975	0.00229462	6.9e-09	446118	sleep duration	TRUE	reported	R4Hqct	textfile	19	9942262	-0.000415657	0.000477021	484598	0.37	0.549053	A	T	Allergic rhinitis	ebi-a-GCST90038664	Allergic rhinitis	Allergic rhinitis || ||	TRUE	igd	7.52724e-05	33.5828
rs7534398	1	7767464	T	A	0.798618	-0.00507915	0.000908499	2.1e-08	339926	long sleep	TRUE	reported	PYGMj6	textfile	1	7767464	-0.00123782	0.000590984	484598	0.0379997	0.199118	A	T	Allergic rhinitis	ebi-a-GCST90038664	Allergic rhinitis	Allergic rhinitis || ||	TRUE	igd	9.19409e-05	31.2558
rs6737318	2	114083120	A	G	0.778159	-0.00638002	0.000876506	3.4e-13	339926	long sleep	TRUE	reported	PYGMj6	textfile	2	114083120	0.000268831	0.000569955	484598	0.7	0.219092	G	A	Allergic rhinitis	ebi-a-GCST90038664	Allergic rhinitis	Allergic rhinitis || ||	TRUE	igd	0.000155841	52.9824
rs10899257	11	76415209	G	A	0.855527	-0.00563809	0.00103128	4.6e-08	339926	long sleep	TRUE	reported	PYGMj6	textfile	11	76415209	0.000996231	0.000665785	484598	0.13	0.145514	A	G	Allergic rhinitis	ebi-a-GCST90038664	Allergic rhinitis	Allergic rhinitis || ||	TRUE	igd	8.79201e-05	29.8888
rs75458655	11	118115331	C	T	0.977027	-0.0167308	0.00242295	5.4e-12	339926	long sleep	TRUE	reported	PYGMj6	textfile	11	118115331	-0.00232132	0.00154938	484598	0.13	0.023522	T	C	Allergic rhinitis	ebi-a-GCST90038664	Allergic rhinitis	Allergic rhinitis || ||	TRUE	igd	0.000140249	47.6806
rs3751046	11	122828342	A	G	0.852658	-0.00577495	0.00102722	2e-08	339926	long sleep	TRUE	reported	PYGMj6	textfile	11	122828342	0.000126194	0.000661523	484598	0.86	0.149903	G	A	Allergic rhinitis	ebi-a-GCST90038664	Allergic rhinitis	Allergic rhinitis || ||	TRUE	igd	9.29704e-05	31.6058
rs17817288	16	53807764	A	G	0.518127	0.00418824	0.000726521	8.9e-09	339926	long sleep	TRUE	reported	PYGMj6	textfile	16	53807764	-0.000119653	0.000470585	484598	0.77	0.480851	G	A	Allergic rhinitis	ebi-a-GCST90038664	Allergic rhinitis	Allergic rhinitis || ||	TRUE	igd	9.77552e-05	33.2326
rs147114641	17	43581015	C	A	0.77403	0.00568908	0.000867588	4.9e-11	339926	long sleep	TRUE	reported	PYGMj6	textfile	17	43581015	-9.9822e-05	0.00166969	484598	0.94	0.022637	A	C	Allergic rhinitis	ebi-a-GCST90038664	Allergic rhinitis	Allergic rhinitis || ||	TRUE	igd	0.000126479	42.9986
rs146467757	17	44283338	G	T	0.772153	0.00563786	0.000869897	8.1e-11	339926	long sleep	TRUE	reported	PYGMj6	textfile	NA	NA	NA	NA	NA	NA	NA	NA	NA	NA	NA	NA	NA	NA	NA	0.000123553	42.004
rs572857764	17	44355766	T	A	0.775271	0.00562714	0.000877581	1.3e-10	339926	long sleep	TRUE	reported	PYGMj6	textfile	17	44355766	-0.000379815	0.00132413	484598	0.780001	0.037334	A	T	Allergic rhinitis	ebi-a-GCST90038664	Allergic rhinitis	Allergic rhinitis || ||	TRUE	igd	0.000120938	41.1148
rs7524118	1	34736052	T	C	0.291624	-0.0057622	0.00105376	4.9e-08	411934	short sleep	TRUE	reported	gg9hQQ	textfile	1	34736052	0.00012913	0.000513897	484598	0.83	0.702422	C	T	Allergic rhinitis	ebi-a-GCST90038664	Allergic rhinitis	Allergic rhinitis || ||	TRUE	igd	7.25829e-05	29.9014
rs2186122	1	66470206	A	T	0.438434	-0.0056704	0.000972376	4.8e-09	411934	short sleep	TRUE	reported	gg9hQQ	textfile	1	66470206	0.000265262	0.00047619	484598	0.55	0.557704	T	A	Allergic rhinitis	ebi-a-GCST90038664	Allergic rhinitis	Allergic rhinitis || ||	TRUE	igd	8.25459e-05	34.0061
rs12567114	1	98527951	G	A	0.7246	0.00632465	0.00107682	4.1e-09	411934	short sleep	TRUE	reported	gg9hQQ	textfile	1	98527951	0.000933503	0.000529726	484598	0.0909997	0.274741	A	G	Allergic rhinitis	ebi-a-GCST90038664	Allergic rhinitis	Allergic rhinitis || ||	TRUE	igd	8.3738e-05	34.4973
rs2820313	1	201870221	A	G	0.658888	-0.00600641	0.00101025	2.3e-09	411934	short sleep	TRUE	reported	gg9hQQ	textfile	1	201870221	0.00118609	0.000497182	484598	0.017	0.336567	G	A	Allergic rhinitis	ebi-a-GCST90038664	Allergic rhinitis	Allergic rhinitis || ||	TRUE	igd	8.5804e-05	35.3484
rs1380703	2	57941287	A	G	0.616469	-0.00676427	0.0010046	1.6e-11	411934	short sleep	TRUE	reported	gg9hQQ	textfile	2	57941287	-0.000393361	0.000494821	484598	0.450001	0.380982	G	A	Allergic rhinitis	ebi-a-GCST90038664	Allergic rhinitis	Allergic rhinitis || ||	TRUE	igd	0.000110047	45.3371
rs2863957	2	114089551	C	A	0.781508	0.0101896	0.0011609	2.6e-18	411934	short sleep	TRUE	reported	gg9hQQ	textfile	2	114089551	0.000268187	0.000568056	484598	0.7	0.219415	A	C	Allergic rhinitis	ebi-a-GCST90038664	Allergic rhinitis	Allergic rhinitis || ||	TRUE	igd	0.000186989	77.0411
rs2014830	3	50172397	C	T	0.698128	0.00578646	0.00105038	2.7e-08	411934	short sleep	TRUE	reported	gg9hQQ	textfile	3	50172397	-0.000369681	0.000515459	484598	0.52	0.307888	T	C	Allergic rhinitis	ebi-a-GCST90038664	Allergic rhinitis	Allergic rhinitis || ||	TRUE	igd	7.36671e-05	30.3481
rs17005118	4	82288564	G	A	0.735064	-0.00648249	0.00108701	2.5e-09	411934	short sleep	TRUE	reported	gg9hQQ	textfile	4	82288564	0.000279279	0.000533146	484598	0.57	0.263944	A	G	Allergic rhinitis	ebi-a-GCST90038664	Allergic rhinitis	Allergic rhinitis || ||	TRUE	igd	8.6328e-05	35.5643
rs13107325	4	103188709	C	T	0.925472	-0.0132682	0.0018282	2.5e-13	411934	short sleep	TRUE	reported	gg9hQQ	textfile	4	103188709	-0.00477901	0.000911337	484598	1.6e-07	0.07186	T	C	Allergic rhinitis	ebi-a-GCST90038664	Allergic rhinitis	Allergic rhinitis || ||	TRUE	igd	0.000127848	52.6714
rs12518468	5	7249696	T	C	0.671544	-0.00588504	0.00102098	8.5e-09	411934	short sleep	TRUE	reported	gg9hQQ	textfile	5	7249696	0.000681876	0.000502901	484598	0.17	0.324475	C	T	Allergic rhinitis	ebi-a-GCST90038664	Allergic rhinitis	Allergic rhinitis || ||	TRUE	igd	8.06495e-05	33.2248
rs3776864	5	102327868	A	C	0.66721	0.00572403	0.00101927	1.7e-08	411934	short sleep	TRUE	reported	gg9hQQ	textfile	5	102327868	0.000691201	0.000503673	484598	0.17	0.325114	C	A	Allergic rhinitis	ebi-a-GCST90038664	Allergic rhinitis	Allergic rhinitis || ||	TRUE	igd	7.65534e-05	31.5372
rs4585442	5	135508381	A	G	0.688977	-0.00634685	0.00103625	8.1e-10	411934	short sleep	TRUE	reported	gg9hQQ	textfile	5	135508381	0.000839541	0.0005075	484598	0.11	0.313812	G	A	Allergic rhinitis	ebi-a-GCST90038664	Allergic rhinitis	Allergic rhinitis || ||	TRUE	igd	9.10584e-05	37.5133
rs2517827	6	29832846	C	A	0.688933	-0.00592859	0.00103615	5.7e-09	411934	short sleep	TRUE	reported	gg9hQQ	textfile	6	29832846	0.000858001	0.00050599	484598	0.0870001	0.312909	A	C	Allergic rhinitis	ebi-a-GCST90038664	Allergic rhinitis	Allergic rhinitis || ||	TRUE	igd	7.94686e-05	32.7383
rs12661667	6	41792545	C	T	0.736505	-0.00602193	0.00108717	2.8e-08	411934	short sleep	TRUE	reported	gg9hQQ	textfile	6	41792545	-0.000847747	0.000536705	484598	0.11	0.257716	T	C	Allergic rhinitis	ebi-a-GCST90038664	Allergic rhinitis	Allergic rhinitis || ||	TRUE	igd	7.4476e-05	30.6813
rs9367621	6	55040290	T	A	0.43104	0.00544503	0.000969917	1.6e-08	411934	short sleep	TRUE	reported	gg9hQQ	textfile	6	55040290	0.000648826	0.000475047	484598	0.18	0.571773	A	T	Allergic rhinitis	ebi-a-GCST90038664	Allergic rhinitis	Allergic rhinitis || ||	TRUE	igd	7.65016e-05	31.5159
rs9321171	6	129848635	C	T	0.540122	0.00535425	0.000966062	4.2e-08	411934	short sleep	TRUE	reported	gg9hQQ	textfile	6	129848635	0.000135342	0.000473968	484598	0.79	0.455344	T	C	Allergic rhinitis	ebi-a-GCST90038664	Allergic rhinitis	Allergic rhinitis || ||	TRUE	igd	7.45637e-05	30.7175
rs11763750	7	2080114	G	A	0.814346	0.00721224	0.00123366	5.1e-09	411934	short sleep	TRUE	reported	gg9hQQ	textfile	7	2080114	0.000427043	0.000604797	484598	0.49	0.186388	A	G	Allergic rhinitis	ebi-a-GCST90038664	Allergic rhinitis	Allergic rhinitis || ||	TRUE	igd	8.29632e-05	34.178
rs1229762	7	114218582	C	T	0.335499	-0.00723933	0.00101656	1e-12	411934	short sleep	TRUE	reported	gg9hQQ	textfile	7	114218582	-0.000105726	0.000502605	484598	0.84	0.67225	T	C	Allergic rhinitis	ebi-a-GCST90038664	Allergic rhinitis	Allergic rhinitis || ||	TRUE	igd	0.000123098	50.7141
rs60882754	8	52886619	A	T	0.938985	0.011304	0.00200145	1.8e-08	411934	short sleep	TRUE	reported	gg9hQQ	textfile	8	52886619	0.000115741	0.000968711	484598	0.87	0.063614	T	A	Allergic rhinitis	ebi-a-GCST90038664	Allergic rhinitis	Allergic rhinitis || ||	TRUE	igd	7.74308e-05	31.8987
rs1607227	11	28808617	G	T	0.704938	0.0063693	0.00105472	1.5e-09	411934	short sleep	TRUE	reported	gg9hQQ	textfile	11	28808617	-0.000678801	0.000516849	484598	0.19	0.296384	T	G	Allergic rhinitis	ebi-a-GCST90038664	Allergic rhinitis	Allergic rhinitis || ||	TRUE	igd	8.85203e-05	36.4676
rs7939345	11	47980568	T	G	0.207569	0.00649836	0.0011818	4e-08	411934	short sleep	TRUE	reported	gg9hQQ	textfile	11	47980568	0.000592867	0.000578472	484598	0.27	0.788679	G	T	Allergic rhinitis	ebi-a-GCST90038664	Allergic rhinitis	Allergic rhinitis || ||	TRUE	igd	7.33939e-05	30.2355
rs17388803	15	48027204	A	C	0.894352	-0.00982621	0.00158706	6.5e-10	411934	short sleep	TRUE	reported	gg9hQQ	textfile	15	48027204	-0.000567825	0.000781614	484598	0.47	0.104685	C	A	Allergic rhinitis	ebi-a-GCST90038664	Allergic rhinitis	Allergic rhinitis || ||	TRUE	igd	9.30502e-05	38.3339
rs59779556	16	56227965	T	G	0.553827	0.00549133	0.000965961	2e-08	411934	short sleep	TRUE	reported	gg9hQQ	textfile	16	56227965	-0.000497966	0.000472687	484598	0.31	0.445228	G	T	Allergic rhinitis	ebi-a-GCST90038664	Allergic rhinitis	Allergic rhinitis || ||	TRUE	igd	7.84466e-05	32.3172
rs205024	17	11227352	C	T	0.616724	0.00551041	0.000986026	2.7e-08	411934	short sleep	TRUE	reported	gg9hQQ	textfile	17	11227352	0.000863622	0.000484174	484598	0.0779992	0.380541	T	C	Allergic rhinitis	ebi-a-GCST90038664	Allergic rhinitis	Allergic rhinitis || ||	TRUE	igd	7.58107e-05	31.2312
rs12963463	18	53099093	C	T	0.299425	0.00711437	0.0010601	1.9e-11	411934	short sleep	TRUE	reported	gg9hQQ	textfile	18	53099093	-0.000467599	0.000517435	484598	0.39	0.690943	T	C	Allergic rhinitis	ebi-a-GCST90038664	Allergic rhinitis	Allergic rhinitis || ||	TRUE	igd	0.000109321	45.0378
rs61773390	1	7884525	G	T	0.803561	-0.0340792	0.00337553	1.2e-23	403195	chronotype	TRUE	reported	yalolQ	textfile	1	7884525	-0.000568698	0.000596223	484598	0.34	0.191965	T	G	Allergic rhinitis	ebi-a-GCST90038664	Allergic rhinitis	Allergic rhinitis || ||	TRUE	igd	0.000252738	101.928
rs17448682	1	15966713	C	T	0.768048	-0.0221528	0.00318247	2.2e-12	403195	chronotype	TRUE	reported	yalolQ	textfile	1	15966713	9.3868e-05	0.000559001	484598	0.87	0.229255	T	C	Allergic rhinitis	ebi-a-GCST90038664	Allergic rhinitis	Allergic rhinitis || ||	TRUE	igd	0.00012016	48.4536
rs3816454	1	21191416	T	G	0.374768	0.020082	0.00278156	4.9e-13	403195	chronotype	TRUE	reported	yalolQ	textfile	1	21191416	0.00027063	0.000487761	484598	0.57	0.627336	G	T	Allergic rhinitis	ebi-a-GCST90038664	Allergic rhinitis	Allergic rhinitis || ||	TRUE	igd	0.00012926	52.1237
rs12140153	1	62579891	G	T	0.904737	0.0340109	0.00468803	1.6e-13	403195	chronotype	TRUE	reported	yalolQ	textfile	1	62579891	0.000134722	0.000838114	484598	0.88	0.091209	T	G	Allergic rhinitis	ebi-a-GCST90038664	Allergic rhinitis	Allergic rhinitis || ||	TRUE	igd	0.000130522	52.6324
rs7547493	1	77775233	A	G	0.821984	-0.0376299	0.00350319	3.9e-27	403195	chronotype	TRUE	reported	yalolQ	textfile	1	77775233	0.000103352	0.000619886	484598	0.94	0.173405	G	A	Allergic rhinitis	ebi-a-GCST90038664	Allergic rhinitis	Allergic rhinitis || ||	TRUE	igd	0.000286088	115.382
rs6658041	1	79387676	G	A	0.40008	-0.0152482	0.00274124	1.7e-08	403195	chronotype	TRUE	reported	yalolQ	textfile	1	79387676	0.00020522	0.000479655	484598	0.7	0.596358	A	G	Allergic rhinitis	ebi-a-GCST90038664	Allergic rhinitis	Allergic rhinitis || ||	TRUE	igd	7.67352e-05	30.9415
rs11588913	1	79963816	G	A	0.601681	0.0154525	0.00273856	1.5e-08	403195	chronotype	TRUE	reported	yalolQ	textfile	1	79963816	-0.000347802	0.000482827	484598	0.450001	0.390357	A	G	Allergic rhinitis	ebi-a-GCST90038664	Allergic rhinitis	Allergic rhinitis || ||	TRUE	igd	7.89593e-05	31.8384
rs72720396	1	91191582	A	G	0.769656	-0.0271261	0.00318521	8.4e-18	403195	chronotype	TRUE	reported	yalolQ	textfile	1	91191582	-0.00113679	0.000561551	484598	0.0449997	0.226298	G	A	Allergic rhinitis	ebi-a-GCST90038664	Allergic rhinitis	Allergic rhinitis || ||	TRUE	igd	0.000179848	72.5265
rs4949980	1	96621739	A	G	0.932393	-0.0321893	0.00539402	2.7e-09	403195	chronotype	TRUE	reported	yalolQ	textfile	1	96621739	-0.00090586	0.000961263	484598	0.37	0.065147	G	A	Allergic rhinitis	ebi-a-GCST90038664	Allergic rhinitis	Allergic rhinitis || ||	TRUE	igd	8.8317e-05	35.612
rs17575798	1	110086451	G	A	0.807172	0.0225553	0.00339377	4.2e-11	403195	chronotype	TRUE	reported	yalolQ	textfile	1	110086451	7.58791e-05	0.000592701	484598	0.89	0.194151	A	G	Allergic rhinitis	ebi-a-GCST90038664	Allergic rhinitis	Allergic rhinitis || ||	TRUE	igd	0.000109539	44.1703
rs11587758	1	150327106	G	A	0.604485	-0.0241103	0.0027375	5.5e-19	403195	chronotype	TRUE	reported	yalolQ	textfile	1	150327106	0.00014202	0.000481093	484598	0.760001	0.389831	A	G	Allergic rhinitis	ebi-a-GCST90038664	Allergic rhinitis	Allergic rhinitis || ||	TRUE	igd	0.000192353	77.5702
rs140206235	1	173996343	C	T	0.980731	-0.0553854	0.00996801	2.3e-08	403195	chronotype	TRUE	reported	yalolQ	textfile	1	173996343	0.000164907	0.00177512	484598	0.93	0.018603	T	C	Allergic rhinitis	ebi-a-GCST90038664	Allergic rhinitis	Allergic rhinitis || ||	TRUE	igd	7.65641e-05	30.8725
rs975025	1	179338327	C	T	0.922916	0.0321062	0.00502525	1.3e-10	403195	chronotype	TRUE	reported	yalolQ	textfile	1	179338327	0.000198887	0.000864558	484598	0.79	0.080584	T	C	Allergic rhinitis	ebi-a-GCST90038664	Allergic rhinitis	Allergic rhinitis || ||	TRUE	igd	0.000101229	40.8188
rs509476	1	182573227	T	C	0.0301569	0.1137	0.0078575	5.7e-47	403195	chronotype	TRUE	reported	yalolQ	textfile	1	182573227	0.0020026	0.00140806	484598	0.14	0.971292	C	T	Allergic rhinitis	ebi-a-GCST90038664	Allergic rhinitis	Allergic rhinitis || ||	TRUE	igd	0.000519053	209.387
rs13011556	2	4651923	C	G	0.761404	-0.0227424	0.00316075	1.1e-12	403195	chronotype	TRUE	reported	yalolQ	textfile	2	4651923	-0.000151644	0.000552387	484598	0.77	0.239652	G	C	Allergic rhinitis	ebi-a-GCST90038664	Allergic rhinitis	Allergic rhinitis || ||	TRUE	igd	0.000128387	51.7714
rs2712056	2	23959131	C	T	0.815336	-0.022175	0.00345992	5.1e-11	403195	chronotype	TRUE	reported	yalolQ	textfile	2	23959131	0.000670343	0.000606606	484598	0.26	0.183601	T	C	Allergic rhinitis	ebi-a-GCST90038664	Allergic rhinitis	Allergic rhinitis || ||	TRUE	igd	0.000101868	41.0765
rs75120545	2	44271496	C	T	0.969821	-0.0613917	0.00828587	1.1e-13	403195	chronotype	TRUE	reported	yalolQ	textfile	2	44271496	0.00369864	0.00148793	484598	0.0129999	0.028651	T	C	Allergic rhinitis	ebi-a-GCST90038664	Allergic rhinitis	Allergic rhinitis || ||	TRUE	igd	0.000136135	54.896
rs786406	2	44735953	A	G	0.297873	-0.0235784	0.00293536	1.9e-16	403195	chronotype	TRUE	reported	yalolQ	textfile	2	44735953	0.000398326	0.000515354	484598	0.43	0.704715	G	A	Allergic rhinitis	ebi-a-GCST90038664	Allergic rhinitis	Allergic rhinitis || ||	TRUE	igd	0.00016	64.5214
rs10495976	2	49750698	A	T	0.609779	-0.0178512	0.00276698	5.1e-11	403195	chronotype	TRUE	reported	yalolQ	textfile	2	49750698	0.000205381	0.000486887	484598	0.7	0.383697	T	A	Allergic rhinitis	ebi-a-GCST90038664	Allergic rhinitis	Allergic rhinitis || ||	TRUE	igd	0.00010322	41.6218
rs7602425	2	50460480	C	T	0.924418	-0.031168	0.00509212	8.5e-10	403195	chronotype	TRUE	reported	yalolQ	textfile	2	50460480	0.0019433	0.000894566	484598	0.0269998	0.075089	T	C	Allergic rhinitis	ebi-a-GCST90038664	Allergic rhinitis	Allergic rhinitis || ||	TRUE	igd	9.29106e-05	37.4644
rs359250	2	60480973	G	T	0.363664	-0.0168642	0.0027885	9.2e-10	403195	chronotype	TRUE	reported	yalolQ	textfile	2	60480973	0.000613939	0.000491448	484598	0.22	0.641975	T	G	Allergic rhinitis	ebi-a-GCST90038664	Allergic rhinitis	Allergic rhinitis || ||	TRUE	igd	9.07059e-05	36.5753
rs812925	2	61680993	C	G	0.648756	-0.0205641	0.00280786	6.9e-13	403195	chronotype	TRUE	reported	yalolQ	textfile	2	61680993	-0.000587563	0.000494022	484598	0.22	0.34515	G	C	Allergic rhinitis	ebi-a-GCST90038664	Allergic rhinitis	Allergic rhinitis || ||	TRUE	igd	0.000133013	53.6372
rs2311837	2	69819574	T	C	0.591721	-0.0151285	0.00272441	3.6e-08	403195	chronotype	TRUE	reported	yalolQ	textfile	2	69819574	0.000202004	0.000478495	484598	0.630001	0.421276	C	T	Allergic rhinitis	ebi-a-GCST90038664	Allergic rhinitis	Allergic rhinitis || ||	TRUE	igd	7.64713e-05	30.835
rs2422413	2	76343577	T	C	0.622358	-0.0162894	0.0027689	3.6e-09	403195	chronotype	TRUE	reported	yalolQ	textfile	2	76343577	0.000582232	0.000487196	484598	0.25	0.370924	C	T	Allergic rhinitis	ebi-a-GCST90038664	Allergic rhinitis	Allergic rhinitis || ||	TRUE	igd	8.58308e-05	34.6094
rs10520176	2	77217310	T	C	0.50187	0.0231498	0.00268932	1.4e-17	403195	chronotype	TRUE	reported	yalolQ	textfile	2	77217310	7.30486e-05	0.000474546	484598	0.87	0.510923	C	T	Allergic rhinitis	ebi-a-GCST90038664	Allergic rhinitis	Allergic rhinitis || ||	TRUE	igd	0.000183745	74.0982
rs28380327	2	144232491	A	T	0.629124	0.0205097	0.00277698	2.9e-13	403195	chronotype	TRUE	reported	yalolQ	textfile	2	144232491	0.000775399	0.000491603	484598	0.12	0.359444	T	A	Allergic rhinitis	ebi-a-GCST90038664	Allergic rhinitis	Allergic rhinitis || ||	TRUE	igd	0.000135269	54.547
rs1947198	2	149390435	C	T	0.877845	-0.0241964	0.00409707	1.8e-09	403195	chronotype	TRUE	reported	yalolQ	textfile	2	149390435	0.00217669	0.000710543	484598	0.00219999	0.12637	T	C	Allergic rhinitis	ebi-a-GCST90038664	Allergic rhinitis	Allergic rhinitis || ||	TRUE	igd	8.64972e-05	34.8781
rs197273	2	161894663	A	G	0.470208	0.0158713	0.00269376	1.3e-08	403195	chronotype	TRUE	reported	yalolQ	textfile	2	161894663	-0.000956289	0.000472654	484598	0.04	0.534216	G	A	Allergic rhinitis	ebi-a-GCST90038664	Allergic rhinitis	Allergic rhinitis || ||	TRUE	igd	8.60904e-05	34.714
rs1064213	2	198950240	G	A	0.522312	-0.019141	0.00268602	1.3e-12	403195	chronotype	TRUE	reported	yalolQ	textfile	2	198950240	0.00271771	0.000471435	484598	5e-09	0.475185	A	G	Allergic rhinitis	ebi-a-GCST90038664	Allergic rhinitis	Allergic rhinitis || ||	TRUE	igd	0.000125933	50.7819
rs114670539	2	207064335	C	T	0.942104	-0.0342784	0.00580825	4.6e-09	403195	chronotype	TRUE	reported	yalolQ	textfile	2	207064335	-0.00182223	0.00103528	484598	0.0649995	0.055758	T	C	Allergic rhinitis	ebi-a-GCST90038664	Allergic rhinitis	Allergic rhinitis || ||	TRUE	igd	8.63769e-05	34.8296
rs57435966	2	239311369	C	T	0.912868	0.0549152	0.0047647	2.6e-30	403195	chronotype	TRUE	reported	yalolQ	textfile	2	239311369	0.000821689	0.000848816	484598	0.34	0.083843	T	C	Allergic rhinitis	ebi-a-GCST90038664	Allergic rhinitis	Allergic rhinitis || ||	TRUE	igd	0.000329349	132.835
rs114870822	2	239353793	G	A	0.987267	-0.0697522	0.0120259	2e-09	403195	chronotype	TRUE	reported	yalolQ	textfile	2	239353793	-0.000990316	0.00212367	484598	0.630001	0.0125	A	G	Allergic rhinitis	ebi-a-GCST90038664	Allergic rhinitis	Allergic rhinitis || ||	TRUE	igd	8.34313e-05	33.6417
rs62182135	2	240267305	C	A	0.66833	0.0179439	0.00284795	3.7e-10	403195	chronotype	TRUE	reported	yalolQ	textfile	2	240267305	-0.000452405	0.000504423	484598	0.36	0.321282	A	C	Allergic rhinitis	ebi-a-GCST90038664	Allergic rhinitis	Allergic rhinitis || ||	TRUE	igd	9.84489e-05	39.6978
rs149611468	3	8817423	T	C	0.988036	0.0776374	0.0125983	8.5e-10	403195	chronotype	TRUE	reported	yalolQ	textfile	3	8817423	0.00303344	0.00222959	484598	0.17	0.011703	C	T	Allergic rhinitis	ebi-a-GCST90038664	Allergic rhinitis	Allergic rhinitis || ||	TRUE	igd	9.41807e-05	37.9766
rs6442446	3	14394752	A	G	0.290534	0.0174738	0.00297308	3.1e-09	403195	chronotype	TRUE	reported	yalolQ	textfile	3	14394752	-0.000455438	0.000522477	484598	0.35	0.71261	G	A	Allergic rhinitis	ebi-a-GCST90038664	Allergic rhinitis	Allergic rhinitis || ||	TRUE	igd	8.56661e-05	34.5429
rs9817740	3	23231349	A	G	0.783824	0.0179438	0.00326142	2e-08	403195	chronotype	TRUE	reported	yalolQ	textfile	3	23231349	-0.000506152	0.000571684	484598	0.36	0.215026	G	A	Allergic rhinitis	ebi-a-GCST90038664	Allergic rhinitis	Allergic rhinitis || ||	TRUE	igd	7.50702e-05	30.2701
rs13059636	3	24935790	A	G	0.527951	-0.0182698	0.00270236	1.6e-11	403195	chronotype	TRUE	reported	yalolQ	textfile	3	24935790	0.000800796	0.000477183	484598	0.0949992	0.459629	G	A	Allergic rhinitis	ebi-a-GCST90038664	Allergic rhinitis	Allergic rhinitis || ||	TRUE	igd	0.000113349	45.7066
rs114848860	3	36859494	A	T	0.975537	-0.0555837	0.00872612	3.6e-10	403195	chronotype	TRUE	reported	yalolQ	textfile	3	36859494	0.0022472	0.00156485	484598	0.17	0.023246	T	A	Allergic rhinitis	ebi-a-GCST90038664	Allergic rhinitis	Allergic rhinitis || ||	TRUE	igd	0.000100622	40.5742
rs11712056	3	49914397	T	C	0.556296	0.0200896	0.00270384	1.6e-13	403195	chronotype	TRUE	reported	yalolQ	textfile	3	49914397	0.000299759	0.000475233	484598	0.5	0.436314	C	T	Allergic rhinitis	ebi-a-GCST90038664	Allergic rhinitis	Allergic rhinitis || ||	TRUE	igd	0.000136901	55.205
rs13316611	3	63564385	G	T	0.743413	-0.0178305	0.0030789	1.7e-08	403195	chronotype	TRUE	reported	yalolQ	textfile	3	63564385	0.0002375	0.000540996	484598	0.75	0.255423	T	G	Allergic rhinitis	ebi-a-GCST90038664	Allergic rhinitis	Allergic rhinitis || ||	TRUE	igd	8.31734e-05	33.5377
rs11924337	3	77321570	G	C	0.727554	-0.0190701	0.00301826	2.2e-10	403195	chronotype	TRUE	reported	yalolQ	textfile	3	77321570	0.000684071	0.000530518	484598	0.21	0.269103	C	G	Allergic rhinitis	ebi-a-GCST90038664	Allergic rhinitis	Allergic rhinitis || ||	TRUE	igd	9.89998e-05	39.92
rs957501	3	85791657	T	A	0.336064	0.0154211	0.00284661	3e-08	403195	chronotype	TRUE	reported	yalolQ	textfile	3	85791657	0.000133821	0.000499161	484598	0.780001	0.666938	A	T	Allergic rhinitis	ebi-a-GCST90038664	Allergic rhinitis	Allergic rhinitis || ||	TRUE	igd	7.27827e-05	29.3476
rs1800828	3	113891549	C	G	0.746407	0.0176235	0.00308462	1.7e-08	403195	chronotype	TRUE	reported	yalolQ	textfile	3	113891549	0.000268575	0.000542042	484598	0.69	0.250668	G	C	Allergic rhinitis	ebi-a-GCST90038664	Allergic rhinitis	Allergic rhinitis || ||	TRUE	igd	8.09526e-05	32.6422
rs13065394	3	132971327	G	T	0.711537	0.017504	0.00296404	3e-09	403195	chronotype	TRUE	reported	yalolQ	textfile	3	132971327	0.000135864	0.000523809	484598	0.77	0.281044	T	G	Allergic rhinitis	ebi-a-GCST90038664	Allergic rhinitis	Allergic rhinitis || ||	TRUE	igd	8.64876e-05	34.8742
rs885255	3	156348585	T	C	0.348115	0.0169773	0.00283418	4.4e-09	403195	chronotype	TRUE	reported	yalolQ	textfile	3	156348585	-6.00072e-05	0.000495627	484598	0.88	0.650767	C	T	Allergic rhinitis	ebi-a-GCST90038664	Allergic rhinitis	Allergic rhinitis || ||	TRUE	igd	8.89874e-05	35.8823
rs9831488	3	160755062	A	G	0.649533	-0.0183592	0.00284523	8.4e-11	403195	chronotype	TRUE	reported	yalolQ	textfile	3	160755062	0.000129859	0.000501353	484598	0.79	0.372833	G	A	Allergic rhinitis	ebi-a-GCST90038664	Allergic rhinitis	Allergic rhinitis || ||	TRUE	igd	0.000103255	41.6362
rs3850174	3	172364093	T	A	0.742891	0.0194471	0.00309938	6.8e-10	403195	chronotype	TRUE	reported	yalolQ	textfile	3	172364093	0.000143556	0.000546114	484598	0.81	0.252601	A	T	Allergic rhinitis	ebi-a-GCST90038664	Allergic rhinitis	Allergic rhinitis || ||	TRUE	igd	9.76343e-05	39.3693
rs2239626	3	185998884	T	C	0.695411	-0.0202758	0.00292696	2.3e-12	403195	chronotype	TRUE	reported	yalolQ	textfile	3	185998884	0.00150285	0.000512202	484598	0.00340001	0.313897	C	T	Allergic rhinitis	ebi-a-GCST90038664	Allergic rhinitis	Allergic rhinitis || ||	TRUE	igd	0.000119002	47.9866
rs231398	4	2832189	G	A	0.837853	0.0207867	0.00367183	8.4e-09	403195	chronotype	TRUE	reported	yalolQ	textfile	4	2832189	0.000644684	0.00063628	484598	0.31	0.170817	A	G	Allergic rhinitis	ebi-a-GCST90038664	Allergic rhinitis	Allergic rhinitis || ||	TRUE	igd	7.94797e-05	32.0482
rs28634184	4	62873419	C	T	0.749137	0.0176363	0.00310689	2.8e-08	403195	chronotype	TRUE	reported	yalolQ	textfile	4	62873419	0.000638872	0.000543276	484598	0.23	0.252468	T	C	Allergic rhinitis	ebi-a-GCST90038664	Allergic rhinitis	Allergic rhinitis || ||	TRUE	igd	7.99122e-05	32.2226
rs7691121	4	83274208	C	G	0.767817	0.0220069	0.00317772	5.6e-12	403195	chronotype	TRUE	reported	yalolQ	textfile	4	83274208	-0.000844451	0.000554572	484598	0.14	0.238692	G	C	Allergic rhinitis	ebi-a-GCST90038664	Allergic rhinitis	Allergic rhinitis || ||	TRUE	igd	0.000118938	47.9606
rs4339281	4	118315560	A	G	0.873018	0.0223188	0.00404047	3.2e-08	403195	chronotype	TRUE	reported	yalolQ	textfile	4	118315560	0.000235106	0.000710287	484598	0.760001	0.126023	G	A	Allergic rhinitis	ebi-a-GCST90038664	Allergic rhinitis	Allergic rhinitis || ||	TRUE	igd	7.56711e-05	30.5124
rs4241964	4	137053959	T	G	0.524911	-0.020735	0.00270449	1.1e-14	403195	chronotype	TRUE	reported	yalolQ	textfile	4	137053959	0.000595059	0.000476593	484598	0.2	0.488553	G	T	Allergic rhinitis	ebi-a-GCST90038664	Allergic rhinitis	Allergic rhinitis || ||	TRUE	igd	0.000145767	58.7808
rs10067113	5	26016363	C	T	0.380901	-0.016251	0.00277635	6.3e-09	403195	chronotype	TRUE	reported	yalolQ	textfile	5	26016363	0.000790832	0.000487943	484598	0.12	0.623406	T	C	Allergic rhinitis	ebi-a-GCST90038664	Allergic rhinitis	Allergic rhinitis || ||	TRUE	igd	8.49688e-05	34.2618
rs7701529	5	63861475	A	T	0.237864	-0.0188448	0.00317247	3.6e-09	403195	chronotype	TRUE	reported	yalolQ	textfile	5	63861475	0.000241968	0.00055622	484598	0.58	0.763538	T	A	Allergic rhinitis	ebi-a-GCST90038664	Allergic rhinitis	Allergic rhinitis || ||	TRUE	igd	8.75054e-05	35.2847
rs11748798	5	87650742	G	T	0.749832	0.0203788	0.00309922	5.2e-11	403195	chronotype	TRUE	reported	yalolQ	textfile	5	87650742	-0.00146455	0.000544767	484598	0.00769999	0.245809	T	G	Allergic rhinitis	ebi-a-GCST90038664	Allergic rhinitis	Allergic rhinitis || ||	TRUE	igd	0.000107224	43.2365
rs56947091	5	88160354	C	T	0.488674	-0.0191881	0.00268737	6e-13	403195	chronotype	TRUE	reported	yalolQ	textfile	5	88160354	0.000311332	0.000470383	484598	0.48	0.504266	T	C	Allergic rhinitis	ebi-a-GCST90038664	Allergic rhinitis	Allergic rhinitis || ||	TRUE	igd	0.000126427	50.9808
rs12055234	5	104037760	G	A	0.671642	-0.0188521	0.00286239	4e-11	403195	chronotype	TRUE	reported	yalolQ	textfile	5	104037760	-0.000420945	0.000504036	484598	0.36	0.322768	A	G	Allergic rhinitis	ebi-a-GCST90038664	Allergic rhinitis	Allergic rhinitis || ||	TRUE	igd	0.000107572	43.377
rs286805	5	107460819	A	T	0.476954	0.0143071	0.00269548	4.5e-08	403195	chronotype	TRUE	reported	yalolQ	textfile	5	107460819	-0.000414228	0.000473682	484598	0.37	0.525976	T	A	Allergic rhinitis	ebi-a-GCST90038664	Allergic rhinitis	Allergic rhinitis || ||	TRUE	igd	6.98692e-05	28.1727
rs1027742	5	115904410	A	G	0.737765	0.0183119	0.00306482	2.8e-09	403195	chronotype	TRUE	reported	yalolQ	textfile	5	115904410	0.00077562	0.000535979	484598	0.14	0.262222	G	A	Allergic rhinitis	ebi-a-GCST90038664	Allergic rhinitis	Allergic rhinitis || ||	TRUE	igd	8.85326e-05	35.6989
rs4246036	5	152205430	C	T	0.292331	0.0237433	0.00295896	2.4e-15	403195	chronotype	TRUE	reported	yalolQ	textfile	5	152205430	-0.00180702	0.000517739	484598	0.000439997	0.708313	T	C	Allergic rhinitis	ebi-a-GCST90038664	Allergic rhinitis	Allergic rhinitis || ||	TRUE	igd	0.000159669	64.3875
rs7735794	5	175339984	G	A	0.775911	-0.0201147	0.00340433	4.7e-09	403195	chronotype	TRUE	reported	yalolQ	textfile	5	175339984	0.000340089	0.000595853	484598	0.56	0.227081	A	G	Allergic rhinitis	ebi-a-GCST90038664	Allergic rhinitis	Allergic rhinitis || ||	TRUE	igd	8.65787e-05	34.9109
rs9395520	6	13183523	C	T	0.694567	-0.0231272	0.00291912	2.1e-15	403195	chronotype	TRUE	reported	yalolQ	textfile	6	13183523	5.43378e-05	0.000513623	484598	0.9	0.300895	T	C	Allergic rhinitis	ebi-a-GCST90038664	Allergic rhinitis	Allergic rhinitis || ||	TRUE	igd	0.000155654	62.7683
rs521977	6	31836827	T	G	0.322419	0.0159787	0.00286438	2.1e-08	403195	chronotype	TRUE	reported	yalolQ	textfile	6	31836827	-0.000246035	0.000510129	484598	0.61	0.690282	G	T	Allergic rhinitis	ebi-a-GCST90038664	Allergic rhinitis	Allergic rhinitis || ||	TRUE	igd	7.71743e-05	31.1186
rs4714475	6	41509901	G	T	0.754058	0.0190271	0.00317856	1.6e-09	403195	chronotype	TRUE	reported	yalolQ	textfile	6	41509901	0.000384137	0.000554269	484598	0.5	0.253045	T	G	Allergic rhinitis	ebi-a-GCST90038664	Allergic rhinitis	Allergic rhinitis || ||	TRUE	igd	8.8865e-05	35.8329
rs62405438	6	50815314	T	A	0.820386	-0.0201979	0.00350204	6.3e-09	403195	chronotype	TRUE	reported	yalolQ	textfile	6	50815314	0.00121922	0.000613074	484598	0.0470002	0.179031	A	T	Allergic rhinitis	ebi-a-GCST90038664	Allergic rhinitis	Allergic rhinitis || ||	TRUE	igd	8.24934e-05	33.2635
rs2653349	6	55142337	A	G	0.214552	0.0387249	0.00327448	5.2e-32	403195	chronotype	TRUE	reported	yalolQ	textfile	6	55142337	0.000135703	0.000578836	484598	0.84	0.79155	G	A	Allergic rhinitis	ebi-a-GCST90038664	Allergic rhinitis	Allergic rhinitis || ||	TRUE	igd	0.000346761	139.86
rs2881955	6	72479263	C	T	0.72122	-0.0161216	0.00300229	4.3e-08	403195	chronotype	TRUE	reported	yalolQ	textfile	6	72479263	0.00105002	0.000526006	484598	0.0439997	0.277272	T	C	Allergic rhinitis	ebi-a-GCST90038664	Allergic rhinitis	Allergic rhinitis || ||	TRUE	igd	7.15097e-05	28.8343
rs60616179	6	110244765	A	G	0.945102	0.0375809	0.00594669	1.1e-10	403195	chronotype	TRUE	reported	yalolQ	textfile	6	110244765	-4.76217e-05	0.00099382	484598	0.91	0.062288	G	A	Allergic rhinitis	ebi-a-GCST90038664	Allergic rhinitis	Allergic rhinitis || ||	TRUE	igd	9.90434e-05	39.9376
rs827749	6	153129663	T	C	0.672364	-0.0236615	0.00286775	1e-16	403195	chronotype	TRUE	reported	yalolQ	textfile	6	153129663	0.000410825	0.000500331	484598	0.38	0.3315	C	T	Allergic rhinitis	ebi-a-GCST90038664	Allergic rhinitis	Allergic rhinitis || ||	TRUE	igd	0.000168816	68.0769
rs9364767	6	165221821	T	G	0.446852	0.0158538	0.00269933	5.4e-09	403195	chronotype	TRUE	reported	yalolQ	textfile	6	165221821	-1.23496e-05	0.000472574	484598	0.98	0.54588	G	T	Allergic rhinitis	ebi-a-GCST90038664	Allergic rhinitis	Allergic rhinitis || ||	TRUE	igd	8.55465e-05	34.4947
rs9348050	6	166263488	T	C	0.48949	0.016638	0.00269048	7.5e-10	403195	chronotype	TRUE	reported	yalolQ	textfile	6	166263488	-0.000148769	0.000470451	484598	0.75	0.505952	C	T	Allergic rhinitis	ebi-a-GCST90038664	Allergic rhinitis	Allergic rhinitis || ||	TRUE	igd	9.48389e-05	38.242
rs10280205	7	24082063	T	C	0.691748	0.0174497	0.00291239	1.4e-09	403195	chronotype	TRUE	reported	yalolQ	textfile	7	24082063	-5.87785e-05	0.000507921	484598	0.84	0.315752	C	T	Allergic rhinitis	ebi-a-GCST90038664	Allergic rhinitis	Allergic rhinitis || ||	TRUE	igd	8.90273e-05	35.8984
rs17161045	7	32261458	T	C	0.630545	0.0206395	0.0028029	7.2e-14	403195	chronotype	TRUE	reported	yalolQ	textfile	7	32261458	0.000306422	0.000489437	484598	0.54	0.374781	C	T	Allergic rhinitis	ebi-a-GCST90038664	Allergic rhinitis	Allergic rhinitis || ||	TRUE	igd	0.000134465	54.2227
rs6967481	7	50642701	C	T	0.503437	-0.0206433	0.00269925	6.9e-15	403195	chronotype	TRUE	reported	yalolQ	textfile	7	50642701	0.000554511	0.000475133	484598	0.23	0.486785	T	C	Allergic rhinitis	ebi-a-GCST90038664	Allergic rhinitis	Allergic rhinitis || ||	TRUE	igd	0.000145042	58.4884
rs2968511	7	71810805	C	G	0.695292	-0.0174599	0.00291928	4.9e-09	403195	chronotype	TRUE	reported	yalolQ	textfile	7	71810805	0.00052172	0.000516418	484598	0.31	0.296391	G	C	Allergic rhinitis	ebi-a-GCST90038664	Allergic rhinitis	Allergic rhinitis || ||	TRUE	igd	8.87112e-05	35.7709
rs202157	7	101637753	C	T	0.298716	0.0255486	0.0029433	4.1e-18	403195	chronotype	TRUE	reported	yalolQ	textfile	7	101637753	-0.000483609	0.000516869	484598	0.37	0.70405	T	C	Allergic rhinitis	ebi-a-GCST90038664	Allergic rhinitis	Allergic rhinitis || ||	TRUE	igd	0.00018684	75.3465
rs4729854	7	102383663	T	A	0.516562	0.0287186	0.00275036	3.3e-25	403195	chronotype	TRUE	reported	yalolQ	textfile	7	102383663	-0.00025006	0.000484956	484598	0.59	0.470365	A	T	Allergic rhinitis	ebi-a-GCST90038664	Allergic rhinitis	Allergic rhinitis || ||	TRUE	igd	0.000270343	109.03
rs1113295	7	115678646	T	G	0.440869	0.0156591	0.00270408	6.8e-09	403195	chronotype	TRUE	reported	yalolQ	textfile	7	115678646	0.000332669	0.000473513	484598	0.5	0.562689	G	T	Allergic rhinitis	ebi-a-GCST90038664	Allergic rhinitis	Allergic rhinitis || ||	TRUE	igd	8.31655e-05	33.5345
rs2971970	7	133643778	T	G	0.218075	0.0188272	0.00325601	6e-09	403195	chronotype	TRUE	reported	yalolQ	textfile	7	133643778	-0.000698285	0.000576706	484598	0.22	0.788399	G	T	Allergic rhinitis	ebi-a-GCST90038664	Allergic rhinitis	Allergic rhinitis || ||	TRUE	igd	8.2918e-05	33.4347
rs35524253	8	4823608	G	A	0.642782	-0.015862	0.00281259	5.8e-09	403195	chronotype	TRUE	reported	yalolQ	textfile	8	4823608	-0.00078396	0.000496931	484598	0.11	0.347464	A	G	Allergic rhinitis	ebi-a-GCST90038664	Allergic rhinitis	Allergic rhinitis || ||	TRUE	igd	7.88776e-05	31.8054
rs11786306	8	8208759	G	C	0.646022	-0.0183309	0.00283083	8.7e-11	403195	chronotype	TRUE	reported	yalolQ	textfile	8	8208759	0.000533168	0.000493909	484598	0.27	0.360674	C	G	Allergic rhinitis	ebi-a-GCST90038664	Allergic rhinitis	Allergic rhinitis || ||	TRUE	igd	0.000103987	41.9313
rs13255030	8	31671330	A	G	0.585145	0.0162198	0.00273214	2.8e-09	403195	chronotype	TRUE	reported	yalolQ	textfile	8	31671330	0.000573003	0.000479557	484598	0.25	0.415586	G	A	Allergic rhinitis	ebi-a-GCST90038664	Allergic rhinitis	Allergic rhinitis || ||	TRUE	igd	8.74041e-05	35.2438
rs12541362	8	33584661	A	T	0.649758	-0.0213568	0.00282446	3.5e-14	403195	chronotype	TRUE	reported	yalolQ	textfile	8	33584661	-0.000664715	0.00049772	484598	0.16	0.343883	T	A	Allergic rhinitis	ebi-a-GCST90038664	Allergic rhinitis	Allergic rhinitis || ||	TRUE	igd	0.000141783	57.1741
rs769066	8	53145698	T	C	0.816519	-0.0219436	0.00348289	3.2e-10	403195	chronotype	TRUE	reported	yalolQ	textfile	8	53145698	-8.55737e-05	0.000606852	484598	0.91	0.186124	C	T	Allergic rhinitis	ebi-a-GCST90038664	Allergic rhinitis	Allergic rhinitis || ||	TRUE	igd	9.84415e-05	39.6948
rs4321976	8	76614958	T	C	0.77856	0.0232959	0.00324034	3.1e-13	403195	chronotype	TRUE	reported	yalolQ	textfile	8	76614958	-0.000219302	0.000565399	484598	0.74	0.222024	C	T	Allergic rhinitis	ebi-a-GCST90038664	Allergic rhinitis	Allergic rhinitis || ||	TRUE	igd	0.000128176	51.6863
rs3100052	8	101967139	A	G	0.387351	0.0170795	0.00276058	6.9e-10	403195	chronotype	TRUE	reported	yalolQ	textfile	8	101967139	0.000477586	0.000484262	484598	0.32	0.618857	G	A	Allergic rhinitis	ebi-a-GCST90038664	Allergic rhinitis	Allergic rhinitis || ||	TRUE	igd	9.49278e-05	38.2778
rs3808477	8	116670347	C	T	0.718601	-0.0215613	0.00299116	2.8e-13	403195	chronotype	TRUE	reported	yalolQ	textfile	8	116670347	-0.000673721	0.000528656	484598	0.19	0.273997	T	C	Allergic rhinitis	ebi-a-GCST90038664	Allergic rhinitis	Allergic rhinitis || ||	TRUE	igd	0.000128854	51.9599
rs34340407	9	8147423	T	C	0.753393	-0.0184548	0.0031152	4.3e-09	403195	chronotype	TRUE	reported	yalolQ	textfile	9	8147423	-0.000251427	0.00054685	484598	0.62	0.243584	C	T	Allergic rhinitis	ebi-a-GCST90038664	Allergic rhinitis	Allergic rhinitis || ||	TRUE	igd	8.7035e-05	35.095
rs6477309	9	8450638	C	T	0.334608	-0.0174399	0.00286276	8e-10	403195	chronotype	TRUE	reported	yalolQ	textfile	9	8450638	0.000121245	0.00050158	484598	0.83	0.667379	T	C	Allergic rhinitis	ebi-a-GCST90038664	Allergic rhinitis	Allergic rhinitis || ||	TRUE	igd	9.20371e-05	37.1121
rs308521	9	37367094	T	C	0.602627	0.0199718	0.00275427	3.7e-13	403195	chronotype	TRUE	reported	yalolQ	textfile	9	37367094	0.000348344	0.000481569	484598	0.47	0.402142	C	T	Allergic rhinitis	ebi-a-GCST90038664	Allergic rhinitis	Allergic rhinitis || ||	TRUE	igd	0.000130392	52.5798
rs62553781	9	76679777	C	T	0.965171	0.0504004	0.00734656	1.2e-11	403195	chronotype	TRUE	reported	yalolQ	textfile	9	76679777	-0.00116641	0.00131186	484598	0.37	0.033276	T	C	Allergic rhinitis	ebi-a-GCST90038664	Allergic rhinitis	Allergic rhinitis || ||	TRUE	igd	0.000116717	47.065
rs4838161	9	127079253	T	G	0.560809	0.0161104	0.00270516	2.2e-09	403195	chronotype	TRUE	reported	yalolQ	textfile	9	127079253	-0.00105874	0.000472825	484598	0.0219999	0.446349	G	T	Allergic rhinitis	ebi-a-GCST90038664	Allergic rhinitis	Allergic rhinitis || ||	TRUE	igd	8.79576e-05	35.467
rs10988239	9	131943440	C	T	0.48728	0.0186334	0.00273304	1.6e-11	403195	chronotype	TRUE	reported	yalolQ	textfile	9	131943440	-0.000277256	0.000481258	484598	0.62	0.501697	T	C	Allergic rhinitis	ebi-a-GCST90038664	Allergic rhinitis	Allergic rhinitis || ||	TRUE	igd	0.000115273	46.4826
rs34619169	9	139327277	G	A	0.692285	-0.0169119	0.00291571	3.8e-09	403195	chronotype	TRUE	reported	yalolQ	textfile	9	139327277	-0.00044491	0.000513649	484598	0.42	0.300963	A	G	Allergic rhinitis	ebi-a-GCST90038664	Allergic rhinitis	Allergic rhinitis || ||	TRUE	igd	8.34343e-05	33.6429
rs28458909	9	140257189	C	T	0.876368	0.0432803	0.00407749	2.6e-26	403195	chronotype	TRUE	reported	yalolQ	textfile	9	140257189	0.000765219	0.000720994	484598	0.28	0.120371	T	C	Allergic rhinitis	ebi-a-GCST90038664	Allergic rhinitis	Allergic rhinitis || ||	TRUE	igd	0.000279356	112.666
rs4948547	10	60568514	C	A	0.255795	0.0190042	0.00307909	1.2e-09	403195	chronotype	TRUE	reported	yalolQ	textfile	10	60568514	0.000548744	0.000536817	484598	0.28	0.742538	A	C	Allergic rhinitis	ebi-a-GCST90038664	Allergic rhinitis	Allergic rhinitis || ||	TRUE	igd	9.44709e-05	38.0936
rs10823233	10	70351903	T	C	0.452113	-0.0151686	0.00270212	4.3e-08	403195	chronotype	TRUE	reported	yalolQ	textfile	10	70351903	0.000747142	0.000472349	484598	0.13	0.544262	C	T	Allergic rhinitis	ebi-a-GCST90038664	Allergic rhinitis	Allergic rhinitis || ||	TRUE	igd	7.81507e-05	31.5123
rs3808964	10	125426627	G	T	0.365271	-0.0157096	0.00279601	2.7e-08	403195	chronotype	TRUE	reported	yalolQ	textfile	10	125426627	0.000521191	0.000488839	484598	0.3	0.622402	T	G	Allergic rhinitis	ebi-a-GCST90038664	Allergic rhinitis	Allergic rhinitis || ||	TRUE	igd	7.82895e-05	31.5683
rs72632979	11	16615883	A	G	0.82849	0.021581	0.00357606	1.2e-09	403195	chronotype	TRUE	reported	yalolQ	textfile	11	16615883	0.000617035	0.000626182	484598	0.34	0.171915	G	A	Allergic rhinitis	ebi-a-GCST90038664	Allergic rhinitis	Allergic rhinitis || ||	TRUE	igd	9.0319e-05	36.4193
rs10742179	11	27650524	A	G	0.260177	0.0182967	0.00306465	1.5e-09	403195	chronotype	TRUE	reported	yalolQ	textfile	11	27650524	6.21566e-05	0.000532419	484598	0.93	0.732009	G	A	Allergic rhinitis	ebi-a-GCST90038664	Allergic rhinitis	Allergic rhinitis || ||	TRUE	igd	8.83955e-05	35.6436
rs4141920	11	30449319	G	A	0.543867	0.0155932	0.00270207	4.6e-09	403195	chronotype	TRUE	reported	yalolQ	textfile	11	30449319	-0.000269397	0.000474458	484598	0.54	0.448181	A	G	Allergic rhinitis	ebi-a-GCST90038664	Allergic rhinitis	Allergic rhinitis || ||	TRUE	igd	8.25898e-05	33.3024
rs11032362	11	33759092	G	A	0.909237	-0.0395538	0.00467579	4.8e-17	403195	chronotype	TRUE	reported	yalolQ	textfile	11	33759092	5.76397e-05	0.000830363	484598	0.97	0.087628	A	G	Allergic rhinitis	ebi-a-GCST90038664	Allergic rhinitis	Allergic rhinitis || ||	TRUE	igd	0.000177449	71.559
rs34239319	11	43902681	G	T	0.897879	-0.0280114	0.00443834	3.9e-10	403195	chronotype	TRUE	reported	yalolQ	textfile	11	43902681	0.00125089	0.000776672	484598	0.1	0.102245	T	G	Allergic rhinitis	ebi-a-GCST90038664	Allergic rhinitis	Allergic rhinitis || ||	TRUE	igd	9.87803e-05	39.8315
rs3168135	11	58386177	G	A	0.760045	0.0207725	0.0031468	2.9e-11	403195	chronotype	TRUE	reported	yalolQ	textfile	11	58386177	-0.00018131	0.000550994	484598	0.75	0.238719	A	G	Allergic rhinitis	ebi-a-GCST90038664	Allergic rhinitis	Allergic rhinitis || ||	TRUE	igd	0.000108063	43.575
rs11227452	11	66059105	G	A	0.828358	-0.0194632	0.00358768	4.6e-08	403195	chronotype	TRUE	reported	yalolQ	textfile	11	66059105	-0.000540516	0.00062519	484598	0.35	0.172686	A	G	Allergic rhinitis	ebi-a-GCST90038664	Allergic rhinitis	Allergic rhinitis || ||	TRUE	igd	7.29885e-05	29.4306
rs4237555	11	92725803	C	T	0.473046	-0.0164771	0.00269332	6e-10	403195	chronotype	TRUE	reported	yalolQ	textfile	11	92725803	-0.000694149	0.000472284	484598	0.14	0.535451	T	C	Allergic rhinitis	ebi-a-GCST90038664	Allergic rhinitis	Allergic rhinitis || ||	TRUE	igd	9.28176e-05	37.4269
rs4936291	11	114009982	A	G	0.610748	-0.0179295	0.00283312	3.8e-10	403195	chronotype	TRUE	reported	yalolQ	textfile	11	114009982	-0.000269892	0.000495702	484598	0.57	0.388218	G	A	Allergic rhinitis	ebi-a-GCST90038664	Allergic rhinitis	Allergic rhinitis || ||	TRUE	igd	9.93226e-05	40.0502
rs74357745	11	122811822	A	G	0.878807	0.026546	0.00412156	8.7e-11	403195	chronotype	TRUE	reported	yalolQ	textfile	11	122811822	2.36329e-05	0.000724112	484598	0.99	0.119704	G	A	Allergic rhinitis	ebi-a-GCST90038664	Allergic rhinitis	Allergic rhinitis || ||	TRUE	igd	0.000102876	41.4832
rs7977610	12	17078918	A	T	0.673383	0.0160414	0.0028718	2.1e-08	403195	chronotype	TRUE	reported	yalolQ	textfile	12	17078918	-0.000114716	0.000502274	484598	0.780001	0.340563	T	A	Allergic rhinitis	ebi-a-GCST90038664	Allergic rhinitis	Allergic rhinitis || ||	TRUE	igd	7.73798e-05	31.2014
rs12811046	12	24066937	A	G	0.553343	0.0169679	0.00270358	6.2e-10	403195	chronotype	TRUE	reported	yalolQ	textfile	12	24066937	0.000345247	0.000475347	484598	0.5	0.435946	G	A	Allergic rhinitis	ebi-a-GCST90038664	Allergic rhinitis	Allergic rhinitis || ||	TRUE	igd	9.76833e-05	39.3891
rs7313852	12	38908389	G	A	0.564964	0.029649	0.00271587	2.7e-27	403195	chronotype	TRUE	reported	yalolQ	textfile	12	38908389	-0.000507757	0.000477838	484598	0.31	0.425477	A	G	Allergic rhinitis	ebi-a-GCST90038664	Allergic rhinitis	Allergic rhinitis || ||	TRUE	igd	0.000295501	119.179
rs77384811	12	63497398	G	C	0.843254	0.0247483	0.00372778	2.8e-11	403195	chronotype	TRUE	reported	yalolQ	textfile	12	63497398	-0.0004394	0.000653174	484598	0.48	0.15705	C	G	Allergic rhinitis	ebi-a-GCST90038664	Allergic rhinitis	Allergic rhinitis || ||	TRUE	igd	0.000109302	44.0746
rs7959983	12	90452978	T	C	0.595918	-0.0195258	0.00272849	9.5e-13	403195	chronotype	TRUE	reported	yalolQ	textfile	12	90452978	-3.80829e-05	0.000478824	484598	0.95	0.404349	C	T	Allergic rhinitis	ebi-a-GCST90038664	Allergic rhinitis	Allergic rhinitis || ||	TRUE	igd	0.000127	51.2119
rs7304278	12	106989915	A	G	0.274848	-0.020255	0.00302264	2.2e-11	403195	chronotype	TRUE	reported	yalolQ	textfile	12	106989915	-0.000845677	0.000528318	484598	0.1	0.724426	G	A	Allergic rhinitis	ebi-a-GCST90038664	Allergic rhinitis	Allergic rhinitis || ||	TRUE	igd	0.00011136	44.9045
rs80097534	12	121029604	G	T	0.901458	0.0281025	0.00455453	9.3e-10	403195	chronotype	TRUE	reported	yalolQ	textfile	12	121029604	-0.00071561	0.000796163	484598	0.36	0.098772	T	G	Allergic rhinitis	ebi-a-GCST90038664	Allergic rhinitis	Allergic rhinitis || ||	TRUE	igd	9.44162e-05	38.0716
rs9597250	13	56303709	C	A	0.810212	0.0213068	0.00343801	6.9e-10	403195	chronotype	TRUE	reported	yalolQ	textfile	13	56303709	0.000527982	0.000604109	484598	0.37	0.187696	A	C	Allergic rhinitis	ebi-a-GCST90038664	Allergic rhinitis	Allergic rhinitis || ||	TRUE	igd	9.52502e-05	38.4079
rs9573971	13	77568732	A	G	0.9661	0.0727759	0.00743443	3.6e-22	403195	chronotype	TRUE	reported	yalolQ	textfile	13	77568732	-0.00128196	0.00128652	484598	0.32	0.03458	G	A	Allergic rhinitis	ebi-a-GCST90038664	Allergic rhinitis	Allergic rhinitis || ||	TRUE	igd	0.000237608	95.8247
rs17267683	13	94057870	C	G	0.76125	0.0197414	0.00316651	2.7e-10	403195	chronotype	TRUE	reported	yalolQ	textfile	13	94057870	-0.000468265	0.00055585	484598	0.36	0.235989	G	C	Allergic rhinitis	ebi-a-GCST90038664	Allergic rhinitis	Allergic rhinitis || ||	TRUE	igd	9.63912e-05	38.868
rs9521184	13	109782568	T	C	0.48682	0.0148855	0.00270389	3e-08	403195	chronotype	TRUE	reported	yalolQ	textfile	13	109782568	-0.00118569	0.000473602	484598	0.012	0.505076	C	T	Allergic rhinitis	ebi-a-GCST90038664	Allergic rhinitis	Allergic rhinitis || ||	TRUE	igd	7.51625e-05	30.3073
rs1952923	14	40982168	G	A	0.260667	0.016877	0.00305963	3.6e-08	403195	chronotype	TRUE	reported	yalolQ	textfile	14	40982168	-0.000690417	0.000533083	484598	0.2	0.737693	A	G	Allergic rhinitis	ebi-a-GCST90038664	Allergic rhinitis	Allergic rhinitis || ||	TRUE	igd	7.54579e-05	30.4264
rs698015	14	57269825	C	T	0.352507	-0.0161876	0.0028566	8.8e-09	403195	chronotype	TRUE	reported	yalolQ	textfile	14	57269825	6.04432e-07	0.000499578	484598	0.99	0.642093	T	C	Allergic rhinitis	ebi-a-GCST90038664	Allergic rhinitis	Allergic rhinitis || ||	TRUE	igd	7.96373e-05	32.1117
rs7148842	14	74255556	C	T	0.611932	0.0153777	0.00278312	1.8e-08	403195	chronotype	TRUE	reported	yalolQ	textfile	14	74255556	-7.02272e-05	0.000491997	484598	0.92	0.375823	T	C	Allergic rhinitis	ebi-a-GCST90038664	Allergic rhinitis	Allergic rhinitis || ||	TRUE	igd	7.57131e-05	30.5293
rs10149448	14	84253271	A	G	0.603599	0.0164465	0.00275282	2.7e-09	403195	chronotype	TRUE	reported	yalolQ	textfile	14	84253271	4.5234e-05	0.000481458	484598	0.98	0.393081	G	A	Allergic rhinitis	ebi-a-GCST90038664	Allergic rhinitis	Allergic rhinitis || ||	TRUE	igd	8.85193e-05	35.6935
rs12432176	14	101021218	C	A	0.620705	-0.0161131	0.00278357	6.5e-09	403195	chronotype	TRUE	reported	yalolQ	textfile	14	101021218	0.000545949	0.000488295	484598	0.28	0.391983	A	C	Allergic rhinitis	ebi-a-GCST90038664	Allergic rhinitis	Allergic rhinitis || ||	TRUE	igd	8.31003e-05	33.5083
rs59986227	15	48009263	C	G	0.74221	-0.0178401	0.00310217	8.3e-09	403195	chronotype	TRUE	reported	yalolQ	textfile	15	48009263	0.00103006	0.000546527	484598	0.061	0.252147	G	C	Allergic rhinitis	ebi-a-GCST90038664	Allergic rhinitis	Allergic rhinitis || ||	TRUE	igd	8.20187e-05	33.0721
rs9932577	16	24512509	C	A	0.495067	0.0166195	0.00271482	6.8e-10	403195	chronotype	TRUE	reported	yalolQ	textfile	16	24512509	-0.000505269	0.000476712	484598	0.31	0.514029	A	C	Allergic rhinitis	ebi-a-GCST90038664	Allergic rhinitis	Allergic rhinitis || ||	TRUE	igd	9.29391e-05	37.4759
rs12927162	16	52684916	A	G	0.721593	0.0286498	0.00300067	6.8e-22	403195	chronotype	TRUE	reported	yalolQ	textfile	16	52684916	-0.000528143	0.000534791	484598	0.34	0.266352	G	A	Allergic rhinitis	ebi-a-GCST90038664	Allergic rhinitis	Allergic rhinitis || ||	TRUE	igd	0.000226044	91.1601
rs1421085	16	53800954	T	C	0.596882	-0.0275621	0.00274075	1.5e-23	403195	chronotype	TRUE	reported	yalolQ	textfile	16	53800954	0.000212824	0.000483119	484598	0.7	0.394615	C	T	Allergic rhinitis	ebi-a-GCST90038664	Allergic rhinitis	Allergic rhinitis || ||	TRUE	igd	0.000250762	101.131
rs4784655	16	56364030	G	C	0.678524	0.0211306	0.00288752	1.5e-13	403195	chronotype	TRUE	reported	yalolQ	textfile	16	56364030	-0.000548645	0.000505767	484598	0.27	0.321208	C	G	Allergic rhinitis	ebi-a-GCST90038664	Allergic rhinitis	Allergic rhinitis || ||	TRUE	igd	0.000132801	53.5515
rs17604349	16	72210865	G	A	0.820797	0.0257422	0.00351443	1.7e-13	403195	chronotype	TRUE	reported	yalolQ	textfile	16	72210865	0.000262136	0.000617803	484598	0.66	0.176762	A	G	Allergic rhinitis	ebi-a-GCST90038664	Allergic rhinitis	Allergic rhinitis || ||	TRUE	igd	0.000133048	53.6512
rs2518022	17	8057367	T	C	0.0836026	0.0403075	0.00485089	4.8e-17	403195	chronotype	TRUE	reported	yalolQ	textfile	17	8057367	0.0015955	0.000819711	484598	0.0490004	0.908162	C	T	Allergic rhinitis	ebi-a-GCST90038664	Allergic rhinitis	Allergic rhinitis || ||	TRUE	igd	0.000171214	69.0441
rs3760185	17	17401736	C	T	0.751745	0.0241586	0.0031496	2.6e-14	403195	chronotype	TRUE	reported	yalolQ	textfile	17	17401736	0.000497979	0.000555457	484598	0.35	0.242906	T	C	Allergic rhinitis	ebi-a-GCST90038664	Allergic rhinitis	Allergic rhinitis || ||	TRUE	igd	0.0001459	58.8343
rs226090	17	34034059	C	T	0.168356	0.0208783	0.00359523	4.1e-09	403195	chronotype	TRUE	reported	yalolQ	textfile	17	34034059	0.00118995	0.000630812	484598	0.0549997	0.832861	T	C	Allergic rhinitis	ebi-a-GCST90038664	Allergic rhinitis	Allergic rhinitis || ||	TRUE	igd	8.36345e-05	33.7237
rs28647842	17	50127211	G	C	0.477366	0.0160844	0.00269439	2e-09	403195	chronotype	TRUE	reported	yalolQ	textfile	17	50127211	-0.000649168	0.000471793	484598	0.17	0.518523	C	G	Allergic rhinitis	ebi-a-GCST90038664	Allergic rhinitis	Allergic rhinitis || ||	TRUE	igd	8.83762e-05	35.6358
rs72829706	17	54173733	A	G	0.960574	0.0407112	0.00693598	5.1e-09	403195	chronotype	TRUE	reported	yalolQ	textfile	17	54173733	-0.00244303	0.00122172	484598	0.0460002	0.038716	G	A	Allergic rhinitis	ebi-a-GCST90038664	Allergic rhinitis	Allergic rhinitis || ||	TRUE	igd	8.54397e-05	34.4516
rs114352914	17	61381453	G	A	0.811888	-0.0197917	0.00344154	7.9e-09	403195	chronotype	TRUE	reported	yalolQ	textfile	17	61381453	0.000522298	0.000609512	484598	0.4	0.182194	A	G	Allergic rhinitis	ebi-a-GCST90038664	Allergic rhinitis	Allergic rhinitis || ||	TRUE	igd	8.20181e-05	33.0718
rs2949923	17	65475228	A	G	0.538377	-0.016206	0.00270197	2.1e-09	403195	chronotype	TRUE	reported	yalolQ	textfile	17	65475228	0.000927717	0.000472006	484598	0.0560003	0.458066	G	A	Allergic rhinitis	ebi-a-GCST90038664	Allergic rhinitis	Allergic rhinitis || ||	TRUE	igd	8.92148e-05	35.974
rs62082401	18	5186019	C	G	0.80901	-0.0256287	0.00342253	1.6e-14	403195	chronotype	TRUE	reported	yalolQ	textfile	18	5186019	-0.000289879	0.000605478	484598	0.69	0.185551	G	C	Allergic rhinitis	ebi-a-GCST90038664	Allergic rhinitis	Allergic rhinitis || ||	TRUE	igd	0.000139054	56.0733
rs4239386	18	31664710	T	A	0.665104	0.0218962	0.00285562	1e-14	403195	chronotype	TRUE	reported	yalolQ	textfile	18	31664710	-0.000578648	0.000500614	484598	0.24	0.3321	A	T	Allergic rhinitis	ebi-a-GCST90038664	Allergic rhinitis	Allergic rhinitis || ||	TRUE	igd	0.0001458	58.7942
rs12969848	18	38152835	C	T	0.470141	-0.0218632	0.00270301	1.3e-15	403195	chronotype	TRUE	reported	yalolQ	textfile	18	38152835	-7.17858e-05	0.00047309	484598	0.85	0.524023	T	C	Allergic rhinitis	ebi-a-GCST90038664	Allergic rhinitis	Allergic rhinitis || ||	TRUE	igd	0.000162236	65.4229
rs9962650	18	53574043	C	G	0.576681	-0.0173129	0.00272797	1.6e-10	403195	chronotype	TRUE	reported	yalolQ	textfile	18	53574043	0.000671343	0.000478883	484598	0.15	0.417396	G	C	Allergic rhinitis	ebi-a-GCST90038664	Allergic rhinitis	Allergic rhinitis || ||	TRUE	igd	9.98854e-05	40.2771
rs9964420	18	56824041	C	A	0.695492	0.0284801	0.00293643	8.6e-22	403195	chronotype	TRUE	reported	yalolQ	textfile	18	56824041	-0.000124101	0.000512999	484598	0.77	0.307531	A	C	Allergic rhinitis	ebi-a-GCST90038664	Allergic rhinitis	Allergic rhinitis || ||	TRUE	igd	0.000233253	94.0679
rs56076457	18	60238668	C	T	0.471265	-0.0162984	0.00269462	1.3e-09	403195	chronotype	TRUE	reported	yalolQ	textfile	18	60238668	-0.000248326	0.000472293	484598	0.6	0.535766	T	C	Allergic rhinitis	ebi-a-GCST90038664	Allergic rhinitis	Allergic rhinitis || ||	TRUE	igd	9.07278e-05	36.5841
rs10402849	19	2695661	C	T	0.798647	-0.0192609	0.00335946	8.9e-09	403195	chronotype	TRUE	reported	yalolQ	textfile	19	2695661	0.00114954	0.000583486	484598	0.0439997	0.20602	T	C	Allergic rhinitis	ebi-a-GCST90038664	Allergic rhinitis	Allergic rhinitis || ||	TRUE	igd	8.15199e-05	32.8709
rs9636202	19	18449238	G	A	0.733565	0.0183734	0.00305534	7.5e-10	403195	chronotype	TRUE	reported	yalolQ	textfile	19	18449238	-0.000723351	0.000533674	484598	0.18	0.268603	A	G	Allergic rhinitis	ebi-a-GCST90038664	Allergic rhinitis	Allergic rhinitis || ||	TRUE	igd	8.96821e-05	36.1624
rs11670534	19	47003906	C	T	0.834382	0.0209755	0.00362802	8.5e-09	403195	chronotype	TRUE	reported	yalolQ	textfile	19	47003906	-8.93697e-05	0.000642486	484598	0.91	0.160368	T	C	Allergic rhinitis	ebi-a-GCST90038664	Allergic rhinitis	Allergic rhinitis || ||	TRUE	igd	8.28961e-05	33.4259
rs78095690	20	16239683	T	C	0.564376	-0.0163477	0.00272137	1.4e-09	403195	chronotype	TRUE	reported	yalolQ	textfile	20	16239683	2.48478e-05	0.000477563	484598	0.94	0.450477	C	T	Allergic rhinitis	ebi-a-GCST90038664	Allergic rhinitis	Allergic rhinitis || ||	TRUE	igd	8.9492e-05	36.0858
rs6131942	20	17348608	A	G	0.419965	-0.0175437	0.00273235	9.4e-11	403195	chronotype	TRUE	reported	yalolQ	textfile	20	17348608	-0.000285816	0.00047946	484598	0.58	0.578697	G	A	Allergic rhinitis	ebi-a-GCST90038664	Allergic rhinitis	Allergic rhinitis || ||	TRUE	igd	0.000102237	41.2257
rs2072727	20	43538733	T	C	0.435988	0.016352	0.00271514	8.5e-10	403195	chronotype	TRUE	reported	yalolQ	textfile	20	43538733	8.47609e-05	0.000474552	484598	0.87	0.564284	C	T	Allergic rhinitis	ebi-a-GCST90038664	Allergic rhinitis	Allergic rhinitis || ||	TRUE	igd	8.99504e-05	36.2706
rs139911	22	40704052	C	T	0.423865	0.0233915	0.00273231	2.3e-17	403195	chronotype	TRUE	reported	yalolQ	textfile	22	40704052	-0.000447736	0.000480845	484598	0.35	0.584481	T	C	Allergic rhinitis	ebi-a-GCST90038664	Allergic rhinitis	Allergic rhinitis || ||	TRUE	igd	0.000181745	73.2916
rs4751	1	1686040	G	T	0.575309	-0.00772701	0.00139656	1.6e-08	237627	insomnia	TRUE	reported	RugGNM	textfile	1	1686040	-0.000738479	0.00047869	484598	0.12	0.41579	T	G	Allergic rhinitis	ebi-a-GCST90038664	Allergic rhinitis	Allergic rhinitis || ||	TRUE	igd	0.000128811	30.6126
rs12405761	1	57850914	A	C	0.570539	0.00923926	0.00139853	2.6e-11	237627	insomnia	TRUE	reported	RugGNM	textfile	1	57850914	0.000332526	0.000476074	484598	0.46	0.426117	C	A	Allergic rhinitis	ebi-a-GCST90038664	Allergic rhinitis	Allergic rhinitis || ||	TRUE	igd	0.000183635	43.6443
rs11804386	1	87738947	G	A	0.666568	-0.00805764	0.00146423	2.6e-08	237627	insomnia	TRUE	reported	RugGNM	textfile	1	87738947	-0.000166867	0.000501934	484598	0.709999	0.325646	A	G	Allergic rhinitis	ebi-a-GCST90038664	Allergic rhinitis	Allergic rhinitis || ||	TRUE	igd	0.000127422	30.2826
rs11184946	1	107185225	C	T	0.582984	-0.00878653	0.00139968	2.9e-10	237627	insomnia	TRUE	reported	RugGNM	textfile	1	107185225	0.000847909	0.000479538	484598	0.0759994	0.409601	T	C	Allergic rhinitis	ebi-a-GCST90038664	Allergic rhinitis	Allergic rhinitis || ||	TRUE	igd	0.00016581	39.407
rs6664467	1	151738403	G	A	0.86353	0.0112654	0.00201555	4.5e-08	237627	insomnia	TRUE	reported	RugGNM	textfile	1	151738403	0.000772956	0.000686451	484598	0.29	0.135994	A	G	Allergic rhinitis	ebi-a-GCST90038664	Allergic rhinitis	Allergic rhinitis || ||	TRUE	igd	0.000131448	31.2394
rs2644128	1	201793440	C	G	0.449554	-0.0097367	0.00138698	1e-12	237627	insomnia	TRUE	reported	RugGNM	textfile	1	201793440	0.000391398	0.000473817	484598	0.4	0.540377	G	C	Allergic rhinitis	ebi-a-GCST90038664	Allergic rhinitis	Allergic rhinitis || ||	TRUE	igd	0.000207347	49.281
rs7572387	2	58866584	A	C	0.570618	-0.00983894	0.00140245	1.5e-12	237627	insomnia	TRUE	reported	RugGNM	textfile	2	58866584	2.1819e-05	0.000477156	484598	0.98	0.427299	C	A	Allergic rhinitis	ebi-a-GCST90038664	Allergic rhinitis	Allergic rhinitis || ||	TRUE	igd	0.000207079	49.2173
rs113851554	2	66750564	G	T	0.942793	-0.0413744	0.00307399	1.3e-41	237627	insomnia	TRUE	reported	RugGNM	textfile	2	66750564	0.000376025	0.00106299	484598	0.709999	0.055706	T	G	Allergic rhinitis	ebi-a-GCST90038664	Allergic rhinitis	Allergic rhinitis || ||	TRUE	igd	0.000761784	181.157
rs62158170	2	114082175	A	G	0.785192	0.0120517	0.00168292	5.7e-13	237627	insomnia	TRUE	reported	RugGNM	textfile	2	114082175	0.000174347	0.000574425	484598	0.83	0.214626	G	A	Allergic rhinitis	ebi-a-GCST90038664	Allergic rhinitis	Allergic rhinitis || ||	TRUE	igd	0.000215765	51.2821
rs4577309	2	191288833	A	G	0.46879	0.00811816	0.00138836	3.7e-09	237627	insomnia	TRUE	reported	RugGNM	textfile	2	191288833	0.00035017	0.000475181	484598	0.52	0.538357	G	A	Allergic rhinitis	ebi-a-GCST90038664	Allergic rhinitis	Allergic rhinitis || ||	TRUE	igd	0.000143864	34.1907
rs4688760	3	49980596	C	T	0.309505	-0.0107674	0.00149946	1e-12	237627	insomnia	TRUE	reported	RugGNM	textfile	3	49980596	0.000405951	0.000509912	484598	0.46	0.684098	T	C	Allergic rhinitis	ebi-a-GCST90038664	Allergic rhinitis	Allergic rhinitis || ||	TRUE	igd	0.000216951	51.5642
rs9845387	3	116425935	C	A	0.959258	0.0196529	0.00350129	2.1e-08	237627	insomnia	TRUE	reported	RugGNM	textfile	3	116425935	-0.000136671	0.00122066	484598	0.91	0.038597	A	C	Allergic rhinitis	ebi-a-GCST90038664	Allergic rhinitis	Allergic rhinitis || ||	TRUE	igd	0.00013257	31.506
rs1841625	4	91287477	A	G	0.568289	-0.00771112	0.00139836	3.6e-08	237627	insomnia	TRUE	reported	RugGNM	textfile	4	91287477	0.000718655	0.00047442	484598	0.12	0.437212	G	A	Allergic rhinitis	ebi-a-GCST90038664	Allergic rhinitis	Allergic rhinitis || ||	TRUE	igd	0.000127952	30.4084
rs11097861	4	105330133	A	G	0.284352	-0.00916107	0.00153452	1.7e-09	237627	insomnia	TRUE	reported	RugGNM	textfile	4	105330133	-0.000310864	0.00052282	484598	0.55	0.715456	G	A	Allergic rhinitis	ebi-a-GCST90038664	Allergic rhinitis	Allergic rhinitis || ||	TRUE	igd	0.000149964	35.6405
rs1430205	5	87678585	C	T	0.541669	-0.00769252	0.0013907	3.6e-08	237627	insomnia	TRUE	reported	RugGNM	textfile	5	87678585	-0.000630382	0.000473976	484598	0.18	0.46945	T	C	Allergic rhinitis	ebi-a-GCST90038664	Allergic rhinitis	Allergic rhinitis || ||	TRUE	igd	0.000128742	30.5961
rs1592757	5	103889998	G	C	0.644161	-0.00903752	0.00144358	4.6e-10	237627	insomnia	TRUE	reported	RugGNM	textfile	5	103889998	-0.000405159	0.000492045	484598	0.36	0.35327	C	G	Allergic rhinitis	ebi-a-GCST90038664	Allergic rhinitis	Allergic rhinitis || ||	TRUE	igd	0.000164911	39.1934
rs7711696	5	135486536	G	T	0.695476	-0.0101773	0.00150096	9.9e-12	237627	insomnia	TRUE	reported	RugGNM	textfile	5	135486536	0.000828613	0.000509809	484598	0.11	0.307306	T	G	Allergic rhinitis	ebi-a-GCST90038664	Allergic rhinitis	Allergic rhinitis || ||	TRUE	igd	0.00019344	45.9752
rs10947690	6	37631768	A	G	0.738436	-0.00868595	0.0015737	3.5e-08	237627	insomnia	TRUE	reported	RugGNM	textfile	6	37631768	5.22341e-05	0.000544291	484598	0.92	0.250619	G	A	Allergic rhinitis	ebi-a-GCST90038664	Allergic rhinitis	Allergic rhinitis || ||	TRUE	igd	0.000128186	30.464
rs314280	6	105400837	A	G	0.453284	-0.00863865	0.00138926	3.5e-10	237627	insomnia	TRUE	reported	RugGNM	textfile	6	105400837	-0.000225835	0.000473097	484598	0.64	0.542298	G	A	Allergic rhinitis	ebi-a-GCST90038664	Allergic rhinitis	Allergic rhinitis || ||	TRUE	igd	0.000162689	38.6653
rs3824081	7	1024581	T	C	0.475638	0.00801355	0.0013892	1.1e-08	237627	insomnia	TRUE	reported	RugGNM	textfile	7	1024581	-4.67779e-05	0.000472362	484598	0.9	0.526923	C	T	Allergic rhinitis	ebi-a-GCST90038664	Allergic rhinitis	Allergic rhinitis || ||	TRUE	igd	0.000140012	33.2749
rs6593005	7	52584625	A	G	0.258967	-0.00903102	0.00157978	8.6e-09	237627	insomnia	TRUE	reported	RugGNM	textfile	7	52584625	-0.000279437	0.000534335	484598	0.630001	0.733697	G	A	Allergic rhinitis	ebi-a-GCST90038664	Allergic rhinitis	Allergic rhinitis || ||	TRUE	igd	0.000137507	32.6796
rs10280045	7	114076394	C	G	0.427157	-0.00906781	0.00140818	1e-10	237627	insomnia	TRUE	reported	RugGNM	textfile	7	114076394	6.35117e-05	0.000480323	484598	0.91	0.576249	G	C	Allergic rhinitis	ebi-a-GCST90038664	Allergic rhinitis	Allergic rhinitis || ||	TRUE	igd	0.000174468	41.4653
rs17151854	8	10236559	G	T	0.846784	-0.010705	0.00192286	2.4e-08	237627	insomnia	TRUE	reported	RugGNM	textfile	8	10236559	-0.00136966	0.000653767	484598	0.0369999	0.155047	T	G	Allergic rhinitis	ebi-a-GCST90038664	Allergic rhinitis	Allergic rhinitis || ||	TRUE	igd	0.000130414	30.9938
rs10156602	9	96345328	A	G	0.637771	0.0101122	0.00144819	3.4e-12	237627	insomnia	TRUE	reported	RugGNM	textfile	9	96345328	0.000850206	0.000494408	484598	0.0860003	0.35784	G	A	Allergic rhinitis	ebi-a-GCST90038664	Allergic rhinitis	Allergic rhinitis || ||	TRUE	igd	0.000205142	48.757
rs2296580	10	104241683	G	T	0.702012	0.0103125	0.00151028	8.7e-12	237627	insomnia	TRUE	reported	RugGNM	textfile	10	104241683	0.000746378	0.000514668	484598	0.16	0.294501	T	G	Allergic rhinitis	ebi-a-GCST90038664	Allergic rhinitis	Allergic rhinitis || ||	TRUE	igd	0.00019617	46.624
rs2297787	10	104680137	T	A	0.920608	0.0152861	0.00256133	2.1e-09	237627	insomnia	TRUE	reported	RugGNM	textfile	10	104680137	-0.000781552	0.000840374	484598	0.32	0.088593	A	T	Allergic rhinitis	ebi-a-GCST90038664	Allergic rhinitis	Allergic rhinitis || ||	TRUE	igd	0.000149865	35.6171
rs10838708	11	47441513	G	A	0.540565	0.00840241	0.00140024	2.5e-09	237627	insomnia	TRUE	reported	RugGNM	textfile	11	47441513	-0.000661059	0.000476971	484598	0.19	0.45111	A	G	Allergic rhinitis	ebi-a-GCST90038664	Allergic rhinitis	Allergic rhinitis || ||	TRUE	igd	0.00015151	36.008
rs324017	12	57487814	A	C	0.294978	0.00967624	0.00151903	1.1e-10	237627	insomnia	TRUE	reported	RugGNM	textfile	12	57487814	0.000467541	0.000515618	484598	0.4	0.704478	C	A	Allergic rhinitis	ebi-a-GCST90038664	Allergic rhinitis	Allergic rhinitis || ||	TRUE	igd	0.00017073	40.5767
rs2956278	12	84698234	A	G	0.785194	-0.00952347	0.00168476	1.3e-08	237627	insomnia	TRUE	reported	RugGNM	textfile	12	84698234	0.000277571	0.000572772	484598	0.62	0.214244	G	A	Allergic rhinitis	ebi-a-GCST90038664	Allergic rhinitis	Allergic rhinitis || ||	TRUE	igd	0.00013445	31.9529
rs68094047	12	109855201	C	T	0.749565	-0.00941756	0.00160041	3.3e-09	237627	insomnia	TRUE	reported	RugGNM	textfile	12	109855201	-9.42401e-05	0.000543274	484598	0.83	0.250744	T	C	Allergic rhinitis	ebi-a-GCST90038664	Allergic rhinitis	Allergic rhinitis || ||	TRUE	igd	0.000145699	34.6267
rs1923770	13	53786568	T	A	0.382709	0.00996266	0.00142375	2.3e-12	237627	insomnia	TRUE	reported	RugGNM	textfile	13	53786568	-0.000365212	0.000485619	484598	0.450001	0.62315	A	T	Allergic rhinitis	ebi-a-GCST90038664	Allergic rhinitis	Allergic rhinitis || ||	TRUE	igd	0.000206015	48.9643
rs1327938	13	59833252	T	C	0.346215	-0.00911892	0.00146663	3.8e-10	237627	insomnia	TRUE	reported	RugGNM	textfile	13	59833252	0.000815259	0.000501161	484598	0.1	0.658986	C	T	Allergic rhinitis	ebi-a-GCST90038664	Allergic rhinitis	Allergic rhinitis || ||	TRUE	igd	0.000162659	38.6582
rs11635495	15	67804682	T	C	0.485702	-0.00813358	0.00138626	6.8e-09	237627	insomnia	TRUE	reported	RugGNM	textfile	15	67804682	0.00126772	0.000472167	484598	0.00769999	0.50218	C	T	Allergic rhinitis	ebi-a-GCST90038664	Allergic rhinitis	Allergic rhinitis || ||	TRUE	igd	0.000144849	34.4247
rs4886860	15	74340336	G	C	0.234173	0.0112372	0.00163281	6.1e-12	237627	insomnia	TRUE	reported	RugGNM	textfile	15	74340336	-0.000828602	0.00055412	484598	0.14	0.765121	C	G	Allergic rhinitis	ebi-a-GCST90038664	Allergic rhinitis	Allergic rhinitis || ||	TRUE	igd	0.000199279	47.3632
rs17139246	16	6106260	T	C	0.610884	-0.00777532	0.00142927	4.1e-08	237627	insomnia	TRUE	reported	RugGNM	textfile	16	6106260	-0.000610353	0.000486853	484598	0.19	0.387578	C	T	Allergic rhinitis	ebi-a-GCST90038664	Allergic rhinitis	Allergic rhinitis || ||	TRUE	igd	0.000124525	29.594
rs2062113	16	59476179	T	C	0.429456	0.00889979	0.00140332	1.9e-10	237627	insomnia	TRUE	reported	RugGNM	textfile	16	59476179	-0.000230795	0.000476632	484598	0.62	0.559411	C	T	Allergic rhinitis	ebi-a-GCST90038664	Allergic rhinitis	Allergic rhinitis || ||	TRUE	igd	0.00016923	40.22
rs17669584	17	28899614	A	G	0.80454	-0.00964647	0.00178391	3.6e-08	237627	insomnia	TRUE	reported	RugGNM	textfile	17	28899614	0.000111264	0.000613386	484598	0.84	0.189216	G	A	Allergic rhinitis	ebi-a-GCST90038664	Allergic rhinitis	Allergic rhinitis || ||	TRUE	igd	0.000123039	29.2407
rs575346808	17	43202539	T	A	0.731596	-0.0105158	0.00156238	2.5e-11	237627	insomnia	TRUE	reported	RugGNM	textfile	NA	NA	NA	NA	NA	NA	NA	NA	NA	NA	NA	NA	NA	NA	NA	0.000190604	45.301
rs9894577	17	43223292	G	A	0.682406	-0.0123638	0.00148745	1.5e-16	237627	insomnia	TRUE	reported	RugGNM	textfile	17	43223292	-0.000167044	0.000505182	484598	0.75	0.317753	A	G	Allergic rhinitis	ebi-a-GCST90038664	Allergic rhinitis	Allergic rhinitis || ||	TRUE	igd	0.000290668	69.0901
rs1942262	18	52873317	G	A	0.707539	-0.0111508	0.00152288	1.1e-13	237627	insomnia	TRUE	reported	RugGNM	textfile	18	52873317	0.000486014	0.000517993	484598	0.35	0.289783	A	G	Allergic rhinitis	ebi-a-GCST90038664	Allergic rhinitis	Allergic rhinitis || ||	TRUE	igd	0.000225573	53.6139
rs915416	1	34731984	C	G	0.289947	0.0192587	0.00249452	9.9e-15	446118	sleep duration	TRUE	reported	nPSYZE	textfile	1	34731984	-0.0044	0.0234	140308	0.8524	0.703	G	C	Allergic asthma	finn-b-ALLERG_ASTHMA	Allergic asthma (mode)	Allergic asthma (mode) || ||	TRUE	igd	0.000133589	59.6044
rs269054	1	57864304	T	A	0.577924	-0.0136431	0.00229327	2.1e-09	446118	sleep duration	TRUE	reported	nPSYZE	textfile	1	57864304	-0.0187	0.0226	140308	0.4079	0.3381	A	T	Allergic asthma	finn-b-ALLERG_ASTHMA	Allergic asthma (mode)	Allergic asthma (mode) || ||	TRUE	igd	7.93289e-05	35.3927
rs61796569	1	66476437	C	T	0.730417	-0.0154442	0.00256443	1.5e-09	446118	sleep duration	TRUE	reported	nPSYZE	textfile	1	66476437	0.0198	0.025	140308	0.4278	0.2406	T	C	Allergic asthma	finn-b-ALLERG_ASTHMA	Allergic asthma (mode)	Allergic asthma (mode) || ||	TRUE	igd	8.1295e-05	36.27
rs12567114	1	98527951	G	A	0.724198	-0.0148307	0.0025403	4.3e-09	446118	sleep duration	TRUE	reported	nPSYZE	textfile	1	98527951	-0.0117	0.0245	140308	0.633	0.2523	A	G	Allergic asthma	finn-b-ALLERG_ASTHMA	Allergic asthma (mode)	Allergic asthma (mode) || ||	TRUE	igd	7.6396e-05	34.0841
rs62120041	2	9185564	T	C	0.933902	0.0261113	0.00457497	9.6e-09	446118	sleep duration	TRUE	reported	nPSYZE	textfile	2	9185564	0.01	0.039	140308	0.7982	0.08171	C	T	Allergic asthma	finn-b-ALLERG_ASTHMA	Allergic asthma (mode)	Allergic asthma (mode) || ||	TRUE	igd	7.30128e-05	32.5746
rs374153	2	40382712	C	T	0.158085	0.0176119	0.00310308	9.1e-09	446118	sleep duration	TRUE	reported	nPSYZE	textfile	2	40382712	-0.0014	0.0262	140308	0.9578	0.7903	T	C	Allergic asthma	finn-b-ALLERG_ASTHMA	Allergic asthma (mode)	Allergic asthma (mode) || ||	TRUE	igd	7.22014e-05	32.2125
rs2717076	2	58061127	C	T	0.372584	-0.0184107	0.00234091	3.1e-15	446118	sleep duration	TRUE	reported	nPSYZE	textfile	2	58061127	0.0056	0.0223	140308	0.8024	0.6398	T	C	Allergic asthma	finn-b-ALLERG_ASTHMA	Allergic asthma (mode)	Allergic asthma (mode) || ||	TRUE	igd	0.000138631	61.8542
rs74889896	2	58933235	A	G	0.913937	-0.0354507	0.00405792	3.8e-18	446118	sleep duration	TRUE	reported	nPSYZE	textfile	2	58933235	-0.025	0.0422	140308	0.552699	0.06939	G	A	Allergic asthma	finn-b-ALLERG_ASTHMA	Allergic asthma (mode)	Allergic asthma (mode) || ||	TRUE	igd	0.000171048	76.3204
rs7556815	2	114085785	G	A	0.780856	-0.0407248	0.00274023	1.3e-49	446118	sleep duration	TRUE	reported	nPSYZE	textfile	2	114085785	-0.0327	0.026	140308	0.2084	0.2159	A	G	Allergic asthma	finn-b-ALLERG_ASTHMA	Allergic asthma (mode)	Allergic asthma (mode) || ||	TRUE	igd	0.000494856	220.873
rs35662245	2	147583187	T	A	0.661256	-0.0145968	0.00239263	1.4e-09	446118	sleep duration	TRUE	reported	nPSYZE	textfile	2	147583187	-0.0277	0.0225	140308	0.2179	0.3467	A	T	Allergic asthma	finn-b-ALLERG_ASTHMA	Allergic asthma (mode)	Allergic asthma (mode) || ||	TRUE	igd	8.34215e-05	37.2188
rs11885663	2	166944004	C	T	0.752191	-0.0162176	0.00261811	8.6e-10	446118	sleep duration	TRUE	reported	nPSYZE	textfile	2	166944004	0.0067	0.0276	140308	0.8092	0.1875	T	C	Allergic asthma	finn-b-ALLERG_ASTHMA	Allergic asthma (mode)	Allergic asthma (mode) || ||	TRUE	igd	8.60023e-05	38.3703
rs10173260	2	210377845	T	C	0.393765	-0.0128368	0.00231322	2.9e-08	446118	sleep duration	TRUE	reported	nPSYZE	textfile	2	210377845	0.015	0.0215	140308	0.4847	0.5609	C	T	Allergic asthma	finn-b-ALLERG_ASTHMA	Allergic asthma (mode)	Allergic asthma (mode) || ||	TRUE	igd	6.9024e-05	30.7948
rs112230981	3	55879269	A	G	0.94984	0.0315275	0.00522787	2.2e-09	446118	sleep duration	TRUE	reported	nPSYZE	textfile	3	55879269	0.0309	0.066	140308	0.6404	0.028	G	A	Allergic asthma	finn-b-ALLERG_ASTHMA	Allergic asthma (mode)	Allergic asthma (mode) || ||	TRUE	igd	8.15163e-05	36.3687
rs17732997	3	70470834	C	G	0.569098	0.0129345	0.0022882	1.2e-08	446118	sleep duration	TRUE	reported	nPSYZE	textfile	3	70470834	-0.0301	0.0222	140308	0.1749	0.3686	G	C	Allergic asthma	finn-b-ALLERG_ASTHMA	Allergic asthma (mode)	Allergic asthma (mode) || ||	TRUE	igd	7.16194e-05	31.9528
rs7644809	3	107564459	T	C	0.421606	0.0130621	0.00230148	1.6e-08	446118	sleep duration	TRUE	reported	nPSYZE	textfile	3	107564459	0.0066	0.0218	140308	0.7625	0.5729	C	T	Allergic asthma	finn-b-ALLERG_ASTHMA	Allergic asthma (mode)	Allergic asthma (mode) || ||	TRUE	igd	7.21989e-05	32.2114
rs13088093	3	135838598	T	G	0.663683	-0.0162722	0.00240235	7e-12	446118	sleep duration	TRUE	reported	nPSYZE	textfile	3	135838598	-0.0117	0.024	140308	0.627401	0.2787	G	T	Allergic asthma	finn-b-ALLERG_ASTHMA	Allergic asthma (mode)	Allergic asthma (mode) || ||	TRUE	igd	0.000102831	45.8794
rs2192528	4	18327896	A	G	0.480065	0.0133687	0.0022692	2.7e-09	446118	sleep duration	TRUE	reported	nPSYZE	textfile	4	18327896	-0.009	0.0219	140308	0.6819	0.4054	G	A	Allergic asthma	finn-b-ALLERG_ASTHMA	Allergic asthma (mode)	Allergic asthma (mode) || ||	TRUE	igd	7.77946e-05	34.7081
rs17427571	4	82254908	A	G	0.684313	0.0138255	0.00243544	1.3e-08	446118	sleep duration	TRUE	reported	nPSYZE	textfile	4	82254908	0.0219	0.0221	140308	0.3228	0.3765	G	A	Allergic asthma	finn-b-ALLERG_ASTHMA	Allergic asthma (mode)	Allergic asthma (mode) || ||	TRUE	igd	7.22313e-05	32.2259
rs35531607	4	92533225	T	C	0.525917	-0.0128402	0.00227278	1.5e-08	446118	sleep duration	TRUE	reported	nPSYZE	textfile	4	92533225	-0.0038	0.0217	140308	0.8622	0.4131	C	T	Allergic asthma	finn-b-ALLERG_ASTHMA	Allergic asthma (mode)	Allergic asthma (mode) || ||	TRUE	igd	7.15398e-05	31.9174
rs13109404	4	102896591	T	G	0.928024	0.0312035	0.00440829	1.4e-12	446118	sleep duration	TRUE	reported	nPSYZE	textfile	4	102896591	-0.2592	0.0941	140308	0.00589196	0.01376	G	T	Allergic asthma	finn-b-ALLERG_ASTHMA	Allergic asthma (mode)	Allergic asthma (mode) || ||	TRUE	igd	0.000112297	50.1031
rs365663	5	1428883	A	G	0.545963	0.0146291	0.00227857	1e-10	446118	sleep duration	TRUE	reported	nPSYZE	textfile	5	1428883	-0.0097	0.0217	140308	0.6548	0.5638	G	A	Allergic asthma	finn-b-ALLERG_ASTHMA	Allergic asthma (mode)	Allergic asthma (mode) || ||	TRUE	igd	9.23891e-05	41.2201
rs465700	5	3126493	C	G	0.107834	0.0225148	0.00367362	1.4e-09	446118	sleep duration	TRUE	reported	nPSYZE	textfile	5	3126493	0.0579	0.0316	140308	0.0669206	0.8668	G	C	Allergic asthma	finn-b-ALLERG_ASTHMA	Allergic asthma (mode)	Allergic asthma (mode) || ||	TRUE	igd	8.41902e-05	37.5617
rs56372231	5	102321905	C	T	0.665907	-0.0169439	0.00239981	2.2e-12	446118	sleep duration	TRUE	reported	nPSYZE	textfile	5	102321905	-0.0053	0.0226	140308	0.8135	0.3416	T	C	Allergic asthma	finn-b-ALLERG_ASTHMA	Allergic asthma (mode)	Allergic asthma (mode) || ||	TRUE	igd	0.000111731	49.8507
rs11567976	5	137654218	C	T	0.429092	-0.0128042	0.00228516	2.1e-08	446118	sleep duration	TRUE	reported	nPSYZE	textfile	5	137654218	-0.0129	0.0214	140308	0.5454	0.4906	T	C	Allergic asthma	finn-b-ALLERG_ASTHMA	Allergic asthma (mode)	Allergic asthma (mode) || ||	TRUE	igd	7.03706e-05	31.3957
rs151014368	5	176751059	G	A	0.793742	-0.0160924	0.00281958	9.1e-09	446118	sleep duration	TRUE	reported	nPSYZE	textfile	5	176751059	-0.0376	0.0254	140308	0.1381	0.2358	A	G	Allergic asthma	finn-b-ALLERG_ASTHMA	Allergic asthma (mode)	Allergic asthma (mode) || ||	TRUE	igd	7.30115e-05	32.574
rs36103239	6	28586282	T	A	0.720547	0.0167367	0.00252306	3.8e-11	446118	sleep duration	TRUE	reported	nPSYZE	textfile	6	28586282	-0.0503	0.0287	140308	0.0799208	0.1711	A	T	Allergic asthma	finn-b-ALLERG_ASTHMA	Allergic asthma (mode)	Allergic asthma (mode) || ||	TRUE	igd	9.86261e-05	44.003
rs113113059	6	43160375	T	C	0.78	0.0161406	0.00273732	8.4e-09	446118	sleep duration	TRUE	reported	nPSYZE	textfile	6	43160375	-0.0679	0.0288	140308	0.01852	0.1678	C	T	Allergic asthma	finn-b-ALLERG_ASTHMA	Allergic asthma (mode)	Allergic asthma (mode) || ||	TRUE	igd	7.793e-05	34.7685
rs9382445	6	54937974	T	C	0.62305	0.014536	0.00233387	4.8e-10	446118	sleep duration	TRUE	reported	nPSYZE	textfile	6	54937974	-0.0081	0.022	140308	0.7119	0.3857	C	T	Allergic asthma	finn-b-ALLERG_ASTHMA	Allergic asthma (mode)	Allergic asthma (mode) || ||	TRUE	igd	8.69459e-05	38.7913
rs2231265	6	89790201	A	G	0.227711	-0.014955	0.00269917	2.7e-08	446118	sleep duration	TRUE	reported	nPSYZE	textfile	6	89790201	0.0092	0.028	140308	0.742899	0.8202	G	A	Allergic asthma	finn-b-ALLERG_ASTHMA	Allergic asthma (mode)	Allergic asthma (mode) || ||	TRUE	igd	6.8807e-05	30.698
rs9345234	6	93162639	A	C	0.421984	-0.0130117	0.00229893	1.8e-08	446118	sleep duration	TRUE	reported	nPSYZE	textfile	6	93162639	0.002	0.0214	140308	0.926	0.5432	C	A	Allergic asthma	finn-b-ALLERG_ASTHMA	Allergic asthma (mode)	Allergic asthma (mode) || ||	TRUE	igd	7.18019e-05	32.0343
rs62444919	7	2109499	C	T	0.82024	-0.0190571	0.00295719	1.1e-10	446118	sleep duration	TRUE	reported	nPSYZE	textfile	7	2109499	0.0213	0.0239	140308	0.3717	0.2758	T	C	Allergic asthma	finn-b-ALLERG_ASTHMA	Allergic asthma (mode)	Allergic asthma (mode) || ||	TRUE	igd	9.30818e-05	41.5292
rs2079070	7	114126432	C	G	0.264613	0.0175475	0.00256638	7.5e-12	446118	sleep duration	TRUE	reported	nPSYZE	textfile	7	114126432	0.0116	0.0271	140308	0.669501	0.8075	G	C	Allergic asthma	finn-b-ALLERG_ASTHMA	Allergic asthma (mode)	Allergic asthma (mode) || ||	TRUE	igd	0.000104784	46.7505
rs7806045	7	132610266	T	C	0.754703	0.0147916	0.00262577	1.4e-08	446118	sleep duration	TRUE	reported	nPSYZE	textfile	7	132610266	0.0002	0.0236	140308	0.9946	0.2863	C	T	Allergic asthma	finn-b-ALLERG_ASTHMA	Allergic asthma (mode)	Allergic asthma (mode) || ||	TRUE	igd	7.11273e-05	31.7333
rs4841498	8	10985432	C	T	0.48696	0.0139954	0.00226922	1.2e-09	446118	sleep duration	TRUE	reported	nPSYZE	textfile	8	10985432	0.0646	0.0419	140308	0.1232	0.4474	T	C	Allergic asthma	finn-b-ALLERG_ASTHMA	Allergic asthma (mode)	Allergic asthma (mode) || ||	TRUE	igd	8.52571e-05	38.0378
rs73219758	8	14279446	G	A	0.708064	0.0164012	0.00249526	5.6e-11	446118	sleep duration	TRUE	reported	nPSYZE	textfile	8	14279446	-0.0057	0.0248	140308	0.8182	0.249	A	G	Allergic asthma	finn-b-ALLERG_ASTHMA	Allergic asthma (mode)	Allergic asthma (mode) || ||	TRUE	igd	9.6834e-05	43.2034
rs10973207	9	37100525	G	T	0.842323	-0.0204339	0.00312394	6e-11	446118	sleep duration	TRUE	reported	nPSYZE	textfile	9	37100525	-0.0098	0.025	140308	0.6947	0.2406	T	G	Allergic asthma	finn-b-ALLERG_ASTHMA	Allergic asthma (mode)	Allergic asthma (mode) || ||	TRUE	igd	9.58972e-05	42.7854
rs1776776	9	140497072	T	C	0.873832	0.019963	0.00341071	4.9e-09	446118	sleep duration	TRUE	reported	nPSYZE	textfile	9	140497072	-0.033	0.0272	140308	0.226	0.1893	C	T	Allergic asthma	finn-b-ALLERG_ASTHMA	Allergic asthma (mode)	Allergic asthma (mode) || ||	TRUE	igd	7.67854e-05	34.2578
rs12246842	10	21830580	A	G	0.459815	0.0133949	0.00227425	3.9e-09	446118	sleep duration	TRUE	reported	nPSYZE	textfile	10	21830580	-0.0522	0.0216	140308	0.0153501	0.5529	G	A	Allergic asthma	finn-b-ALLERG_ASTHMA	Allergic asthma (mode)	Allergic asthma (mode) || ||	TRUE	igd	7.77533e-05	34.6897
rs10761674	10	64618340	C	T	0.477334	0.0123329	0.00226591	4.2e-08	446118	sleep duration	TRUE	reported	nPSYZE	textfile	10	64618340	-0.0269	0.0215	140308	0.2108	0.5477	T	C	Allergic asthma	finn-b-ALLERG_ASTHMA	Allergic asthma (mode)	Allergic asthma (mode) || ||	TRUE	igd	6.63998e-05	29.624
rs11190987	10	103152415	C	A	0.810139	0.0146382	0.00288811	3.7e-07	446118	sleep duration	TRUE	reported	nPSYZE	textfile	10	103152415	-0.0026	0.0275	140308	0.9238	0.1896	A	C	Allergic asthma	finn-b-ALLERG_ASTHMA	Allergic asthma (mode)	Allergic asthma (mode) || ||	TRUE	igd	5.75802e-05	25.6889
rs7915425	10	125016501	T	C	0.174682	0.0190638	0.00298959	2e-10	446118	sleep duration	TRUE	reported	nPSYZE	textfile	10	125016501	0.0499	0.0294	140308	0.0895798	0.8405	C	T	Allergic asthma	finn-b-ALLERG_ASTHMA	Allergic asthma (mode)	Allergic asthma (mode) || ||	TRUE	igd	9.11394e-05	40.6625
rs1517572	11	28829882	A	C	0.419464	-0.0146443	0.00229467	1.5e-10	446118	sleep duration	TRUE	reported	nPSYZE	textfile	11	28829882	0.0473	0.0232	140308	0.0417398	0.6861	C	A	Allergic asthma	finn-b-ALLERG_ASTHMA	Allergic asthma (mode)	Allergic asthma (mode) || ||	TRUE	igd	9.12867e-05	40.7282
rs4592416	11	43800474	A	G	0.535593	-0.0146828	0.0022701	9.3e-11	446118	sleep duration	TRUE	reported	nPSYZE	textfile	11	43800474	-0.0229	0.0215	140308	0.2862	0.494	G	A	Allergic asthma	finn-b-ALLERG_ASTHMA	Allergic asthma (mode)	Allergic asthma (mode) || ||	TRUE	igd	9.37643e-05	41.8337
rs11039544	11	48173412	G	A	0.837779	0.018389	0.00307361	1.9e-09	446118	sleep duration	TRUE	reported	nPSYZE	textfile	11	48173412	0.0663	0.0323	140308	0.0399402	0.1273	A	G	Allergic asthma	finn-b-ALLERG_ASTHMA	Allergic asthma (mode)	Allergic asthma (mode) || ||	TRUE	igd	8.02295e-05	35.7945
rs174560	11	61581764	T	C	0.685785	-0.0135751	0.00243675	2.8e-08	446118	sleep duration	TRUE	reported	nPSYZE	textfile	11	61581764	0.0485	0.022	140308	0.0274998	0.3896	C	T	Allergic asthma	finn-b-ALLERG_ASTHMA	Allergic asthma (mode)	Allergic asthma (mode) || ||	TRUE	igd	6.95639e-05	31.0357
rs12791153	11	80685181	A	T	0.918911	-0.0235481	0.0042169	1.9e-08	446118	sleep duration	TRUE	reported	nPSYZE	textfile	11	80685181	0.0906	0.0407	140308	0.0261	0.07655	T	A	Allergic asthma	finn-b-ALLERG_ASTHMA	Allergic asthma (mode)	Allergic asthma (mode) || ||	TRUE	igd	6.98948e-05	31.1834
rs1553132	11	88297740	A	G	0.741567	-0.0145068	0.00258447	2.5e-08	446118	sleep duration	TRUE	reported	nPSYZE	textfile	11	88297740	-0.008	0.0251	140308	0.751201	0.2432	G	A	Allergic asthma	finn-b-ALLERG_ASTHMA	Allergic asthma (mode)	Allergic asthma (mode) || ||	TRUE	igd	7.06187e-05	31.5064
rs1939455	11	101520886	G	T	0.879446	0.0204253	0.00356118	1.2e-08	446118	sleep duration	TRUE	reported	nPSYZE	textfile	11	101520886	0.0252	0.0401	140308	0.5302	0.07932	T	G	Allergic asthma	finn-b-ALLERG_ASTHMA	Allergic asthma (mode)	Allergic asthma (mode) || ||	TRUE	igd	7.37339e-05	32.8963
rs1079727	11	113289182	T	C	0.842182	-0.0182922	0.00310347	5.3e-09	446118	sleep duration	TRUE	reported	nPSYZE	textfile	11	113289182	0.0085	0.0268	140308	0.7511	0.1987	C	T	Allergic asthma	finn-b-ALLERG_ASTHMA	Allergic asthma (mode)	Allergic asthma (mode) || ||	TRUE	igd	7.7867e-05	34.7404
rs3751046	11	122828342	A	G	0.853507	-0.0194129	0.00320818	1.1e-09	446118	sleep duration	TRUE	reported	nPSYZE	textfile	11	122828342	0.0363	0.0311	140308	0.2429	0.1408	G	A	Allergic asthma	finn-b-ALLERG_ASTHMA	Allergic asthma (mode)	Allergic asthma (mode) || ||	TRUE	igd	8.20688e-05	36.6152
rs34354917	12	38764559	C	A	0.710472	0.0137464	0.00250081	3.9e-08	446118	sleep duration	TRUE	reported	nPSYZE	textfile	12	38764559	0.0092	0.0246	140308	0.708699	0.2587	A	C	Allergic asthma	finn-b-ALLERG_ASTHMA	Allergic asthma (mode)	Allergic asthma (mode) || ||	TRUE	igd	6.77232e-05	30.2144
rs4767550	12	117951150	A	G	0.585862	-0.0143001	0.0023096	6.3e-10	446118	sleep duration	TRUE	reported	nPSYZE	textfile	12	117951150	-0.0147	0.0217	140308	0.4968	0.4246	G	A	Allergic asthma	finn-b-ALLERG_ASTHMA	Allergic asthma (mode)	Allergic asthma (mode) || ||	TRUE	igd	8.59246e-05	38.3356
rs6575005	14	26954078	T	C	0.757854	0.0155637	0.00264172	4.4e-09	446118	sleep duration	TRUE	reported	nPSYZE	textfile	14	26954078	0.0072	0.0267	140308	0.788	0.2035	C	T	Allergic asthma	finn-b-ALLERG_ASTHMA	Allergic asthma (mode)	Allergic asthma (mode) || ||	TRUE	igd	7.7798e-05	34.7096
rs10483350	14	29816155	A	G	0.804582	-0.017369	0.0028676	1.5e-09	446118	sleep duration	TRUE	reported	nPSYZE	textfile	14	29816155	-0.0236	0.0261	140308	0.3645	0.2133	G	A	Allergic asthma	finn-b-ALLERG_ASTHMA	Allergic asthma (mode)	Allergic asthma (mode) || ||	TRUE	igd	8.22294e-05	36.6869
rs61985058	14	60233841	C	T	0.856824	-0.0185938	0.00322893	1.3e-08	446118	sleep duration	TRUE	reported	nPSYZE	textfile	14	60233841	-0.0035	0.0361	140308	0.9229	0.09733	T	C	Allergic asthma	finn-b-ALLERG_ASTHMA	Allergic asthma (mode)	Allergic asthma (mode) || ||	TRUE	igd	7.43254e-05	33.1602
rs55658675	14	65554638	C	T	0.644938	0.0131415	0.00236892	2e-08	446118	sleep duration	TRUE	reported	nPSYZE	textfile	14	65554638	-0.0394	0.0219	140308	0.0724202	0.384	T	C	Allergic asthma	finn-b-ALLERG_ASTHMA	Allergic asthma (mode)	Allergic asthma (mode) || ||	TRUE	igd	6.89778e-05	30.7742
rs11621908	14	78495761	C	T	0.917141	0.0240951	0.00416298	5.6e-09	446118	sleep duration	TRUE	reported	nPSYZE	textfile	14	78495761	0.0475	0.0449	140308	0.2899	0.06098	T	C	Allergic asthma	finn-b-ALLERG_ASTHMA	Allergic asthma (mode)	Allergic asthma (mode) || ||	TRUE	igd	7.50873e-05	33.5002
rs8038326	15	47989799	A	G	0.72691	0.0159204	0.0025407	2.8e-10	446118	sleep duration	TRUE	reported	nPSYZE	textfile	15	47989799	-0.0297	0.0232	140308	0.2018	0.3066	G	A	Allergic asthma	finn-b-ALLERG_ASTHMA	Allergic asthma (mode)	Allergic asthma (mode) || ||	TRUE	igd	8.80062e-05	39.2644
rs3095508	16	6550400	C	A	0.593529	0.0153518	0.00230437	3.1e-11	446118	sleep duration	TRUE	reported	nPSYZE	textfile	16	6550400	-0.0054	0.0216	140308	0.8015	0.442	A	C	Allergic asthma	finn-b-ALLERG_ASTHMA	Allergic asthma (mode)	Allergic asthma (mode) || ||	TRUE	igd	9.94767e-05	44.3825
rs11643715	16	23909538	C	G	0.709058	-0.013895	0.00249658	3.2e-08	446118	sleep duration	TRUE	reported	nPSYZE	textfile	16	23909538	-0.0215	0.0255	140308	0.3992	0.229	G	C	Allergic asthma	finn-b-ALLERG_ASTHMA	Allergic asthma (mode)	Allergic asthma (mode) || ||	TRUE	igd	6.94299e-05	30.9759
rs9937053	16	53799507	G	A	0.576695	0.0169348	0.00229041	1.2e-13	446118	sleep duration	TRUE	reported	nPSYZE	textfile	16	53799507	-0.045	0.0217	140308	0.0374697	0.4289	A	G	Allergic asthma	finn-b-ALLERG_ASTHMA	Allergic asthma (mode)	Allergic asthma (mode) || ||	TRUE	igd	0.000122527	54.6678
rs7198661	16	56090428	T	C	0.502318	0.0133829	0.00227449	3.9e-09	446118	sleep duration	TRUE	reported	nPSYZE	textfile	16	56090428	-0.0658	0.0219	140308	0.002678	0.3968	C	T	Allergic asthma	finn-b-ALLERG_ASTHMA	Allergic asthma (mode)	Allergic asthma (mode) || ||	TRUE	igd	7.75977e-05	34.6203
rs3027234	17	8136092	C	T	0.772849	0.0151536	0.00270628	2.3e-08	446118	sleep duration	TRUE	reported	nPSYZE	textfile	17	8136092	0.0065	0.0291	140308	0.8231	0.1635	T	C	Allergic asthma	finn-b-ALLERG_ASTHMA	Allergic asthma (mode)	Allergic asthma (mode) || ||	TRUE	igd	7.02758e-05	31.3534
rs205024	17	11227352	C	T	0.616265	-0.0138261	0.00232711	3.9e-09	446118	sleep duration	TRUE	reported	nPSYZE	textfile	17	11227352	0.0474	0.0219	140308	0.0302601	0.3959	T	C	Allergic asthma	finn-b-ALLERG_ASTHMA	Allergic asthma (mode)	Allergic asthma (mode) || ||	TRUE	igd	7.91191e-05	35.2991
rs8072993	17	21335627	T	G	0.363492	-0.0174776	0.00282169	4.2e-10	446118	sleep duration	TRUE	reported	nPSYZE	textfile	NA	NA	NA	NA	NA	NA	NA	NA	NA	NA	NA	NA	NA	NA	NA	8.5992e-05	38.3657
rs147114641	17	43581015	C	A	0.773722	0.0159801	0.00270379	3.1e-09	446118	sleep duration	TRUE	reported	nPSYZE	textfile	17	43581015	-0.0591	0.0773	140308	0.4442	0.02026	A	C	Allergic asthma	finn-b-ALLERG_ASTHMA	Allergic asthma (mode)	Allergic asthma (mode) || ||	TRUE	igd	7.82942e-05	34.931
rs2696429	17	44335274	G	A	0.773626	0.0168884	0.00270763	4e-10	446118	sleep duration	TRUE	reported	nPSYZE	textfile	17	44335274	0.0293	0.0406	140308	0.4697	0.08065	A	G	Allergic asthma	finn-b-ALLERG_ASTHMA	Allergic asthma (mode)	Allergic asthma (mode) || ||	TRUE	igd	8.71989e-05	38.9042
rs12607679	18	53059748	T	C	0.737717	0.0201387	0.00259284	8.3e-15	446118	sleep duration	TRUE	reported	nPSYZE	textfile	18	53059748	0.0045	0.0254	140308	0.859	0.228	C	T	Allergic asthma	finn-b-ALLERG_ASTHMA	Allergic asthma (mode)	Allergic asthma (mode) || ||	TRUE	igd	0.000135208	60.3267
rs12973413	19	9942222	A	G	0.445296	-0.0130949	0.0022932	1.2e-08	446118	sleep duration	TRUE	reported	nPSYZE	textfile	19	9942222	0.0557	0.0216	140308	0.00983898	0.5524	G	A	Allergic asthma	finn-b-ALLERG_ASTHMA	Allergic asthma (mode)	Allergic asthma (mode) || ||	TRUE	igd	7.30868e-05	32.6076
rs7534398	1	7767464	T	A	0.798618	-0.00507915	0.000908499	2.1e-08	339926	long sleep	TRUE	reported	hnqE26	textfile	1	7767464	0.0384	0.0268	140308	0.1521	0.196	A	T	Allergic asthma	finn-b-ALLERG_ASTHMA	Allergic asthma (mode)	Allergic asthma (mode) || ||	TRUE	igd	9.19409e-05	31.2558
rs6737318	2	114083120	A	G	0.778159	-0.00638002	0.000876506	3.4e-13	339926	long sleep	TRUE	reported	hnqE26	textfile	2	114083120	-0.0326	0.026	140308	0.2102	0.2159	G	A	Allergic asthma	finn-b-ALLERG_ASTHMA	Allergic asthma (mode)	Allergic asthma (mode) || ||	TRUE	igd	0.000155841	52.9824
rs10899257	11	76415209	G	A	0.855527	-0.00563809	0.00103128	4.6e-08	339926	long sleep	TRUE	reported	hnqE26	textfile	11	76415209	0.0644	0.0308	140308	0.0362301	0.1393	A	G	Allergic asthma	finn-b-ALLERG_ASTHMA	Allergic asthma (mode)	Allergic asthma (mode) || ||	TRUE	igd	8.79201e-05	29.8888
rs75458655	11	118115331	C	T	0.977027	-0.0167308	0.00242295	5.4e-12	339926	long sleep	TRUE	reported	hnqE26	textfile	11	118115331	-0.1131	0.0783	140308	0.1483	0.01859	T	C	Allergic asthma	finn-b-ALLERG_ASTHMA	Allergic asthma (mode)	Allergic asthma (mode) || ||	TRUE	igd	0.000140249	47.6806
rs3751046	11	122828342	A	G	0.852658	-0.00577495	0.00102722	2e-08	339926	long sleep	TRUE	reported	hnqE26	textfile	11	122828342	0.0363	0.0311	140308	0.2429	0.1408	G	A	Allergic asthma	finn-b-ALLERG_ASTHMA	Allergic asthma (mode)	Allergic asthma (mode) || ||	TRUE	igd	9.29704e-05	31.6058
rs17817288	16	53807764	A	G	0.518127	0.00418824	0.000726521	8.9e-09	339926	long sleep	TRUE	reported	hnqE26	textfile	16	53807764	-0.0382	0.0214	140308	0.0739997	0.5003	G	A	Allergic asthma	finn-b-ALLERG_ASTHMA	Allergic asthma (mode)	Allergic asthma (mode) || ||	TRUE	igd	9.77552e-05	33.2326
rs147114641	17	43581015	C	A	0.77403	0.00568908	0.000867588	4.9e-11	339926	long sleep	TRUE	reported	hnqE26	textfile	17	43581015	-0.0591	0.0773	140308	0.4442	0.02026	A	C	Allergic asthma	finn-b-ALLERG_ASTHMA	Allergic asthma (mode)	Allergic asthma (mode) || ||	TRUE	igd	0.000126479	42.9986
rs146467757	17	44283338	G	T	0.772153	0.00563786	0.000869897	8.1e-11	339926	long sleep	TRUE	reported	hnqE26	textfile	17	44283338	0.0135	0.0771	140308	0.8607	0.02471	T	G	Allergic asthma	finn-b-ALLERG_ASTHMA	Allergic asthma (mode)	Allergic asthma (mode) || ||	TRUE	igd	0.000123553	42.004
rs572857764	17	44355766	T	A	0.775271	0.00562714	0.000877581	1.3e-10	339926	long sleep	TRUE	reported	hnqE26	textfile	NA	NA	NA	NA	NA	NA	NA	NA	NA	NA	NA	NA	NA	NA	NA	0.000120938	41.1148
rs7524118	1	34736052	T	C	0.291624	-0.0057622	0.00105376	4.9e-08	411934	short sleep	TRUE	reported	7H0QMU	textfile	1	34736052	-0.002	0.0234	140308	0.9306	0.7003	C	T	Allergic asthma	finn-b-ALLERG_ASTHMA	Allergic asthma (mode)	Allergic asthma (mode) || ||	TRUE	igd	7.25829e-05	29.9014
rs2186122	1	66470206	A	T	0.438434	-0.0056704	0.000972376	4.8e-09	411934	short sleep	TRUE	reported	7H0QMU	textfile	1	66470206	-0.0136	0.022	140308	0.5348	0.6117	T	A	Allergic asthma	finn-b-ALLERG_ASTHMA	Allergic asthma (mode)	Allergic asthma (mode) || ||	TRUE	igd	8.25459e-05	34.0061
rs12567114	1	98527951	G	A	0.7246	0.00632465	0.00107682	4.1e-09	411934	short sleep	TRUE	reported	7H0QMU	textfile	1	98527951	-0.0117	0.0245	140308	0.633	0.2523	A	G	Allergic asthma	finn-b-ALLERG_ASTHMA	Allergic asthma (mode)	Allergic asthma (mode) || ||	TRUE	igd	8.3738e-05	34.4973
rs2820313	1	201870221	A	G	0.658888	-0.00600641	0.00101025	2.3e-09	411934	short sleep	TRUE	reported	7H0QMU	textfile	1	201870221	-0.0245	0.0234	140308	0.2946	0.2956	G	A	Allergic asthma	finn-b-ALLERG_ASTHMA	Allergic asthma (mode)	Allergic asthma (mode) || ||	TRUE	igd	8.5804e-05	35.3484
rs1380703	2	57941287	A	G	0.616469	-0.00676427	0.0010046	1.6e-11	411934	short sleep	TRUE	reported	7H0QMU	textfile	2	57941287	0.0127	0.0226	140308	0.575	0.3631	G	A	Allergic asthma	finn-b-ALLERG_ASTHMA	Allergic asthma (mode)	Allergic asthma (mode) || ||	TRUE	igd	0.000110047	45.3371
rs2863957	2	114089551	C	A	0.781508	0.0101896	0.0011609	2.6e-18	411934	short sleep	TRUE	reported	7H0QMU	textfile	2	114089551	-0.0328	0.026	140308	0.2075	0.2158	A	C	Allergic asthma	finn-b-ALLERG_ASTHMA	Allergic asthma (mode)	Allergic asthma (mode) || ||	TRUE	igd	0.000186989	77.0411
rs2014830	3	50172397	C	T	0.698128	0.00578646	0.00105038	2.7e-08	411934	short sleep	TRUE	reported	7H0QMU	textfile	3	50172397	0.0014	0.0228	140308	0.9509	0.3341	T	C	Allergic asthma	finn-b-ALLERG_ASTHMA	Allergic asthma (mode)	Allergic asthma (mode) || ||	TRUE	igd	7.36671e-05	30.3481
rs17005118	4	82288564	G	A	0.735064	-0.00648249	0.00108701	2.5e-09	411934	short sleep	TRUE	reported	7H0QMU	textfile	4	82288564	0.0279	0.0249	140308	0.2617	0.2462	A	G	Allergic asthma	finn-b-ALLERG_ASTHMA	Allergic asthma (mode)	Allergic asthma (mode) || ||	TRUE	igd	8.6328e-05	35.5643
rs13107325	4	103188709	C	T	0.925472	-0.0132682	0.0018282	2.5e-13	411934	short sleep	TRUE	reported	7H0QMU	textfile	4	103188709	-0.2376	0.0932	140308	0.01079	0.01395	T	C	Allergic asthma	finn-b-ALLERG_ASTHMA	Allergic asthma (mode)	Allergic asthma (mode) || ||	TRUE	igd	0.000127848	52.6714
rs12518468	5	7249696	T	C	0.671544	-0.00588504	0.00102098	8.5e-09	411934	short sleep	TRUE	reported	7H0QMU	textfile	5	7249696	0.0084	0.0225	140308	0.7074	0.3444	C	T	Allergic asthma	finn-b-ALLERG_ASTHMA	Allergic asthma (mode)	Allergic asthma (mode) || ||	TRUE	igd	8.06495e-05	33.2248
rs3776864	5	102327868	A	C	0.66721	0.00572403	0.00101927	1.7e-08	411934	short sleep	TRUE	reported	7H0QMU	textfile	5	102327868	-0.0024	0.0226	140308	0.9171	0.3409	C	A	Allergic asthma	finn-b-ALLERG_ASTHMA	Allergic asthma (mode)	Allergic asthma (mode) || ||	TRUE	igd	7.65534e-05	31.5372
rs4585442	5	135508381	A	G	0.688977	-0.00634685	0.00103625	8.1e-10	411934	short sleep	TRUE	reported	7H0QMU	textfile	5	135508381	-0.0258	0.0233	140308	0.2677	0.3013	G	A	Allergic asthma	finn-b-ALLERG_ASTHMA	Allergic asthma (mode)	Allergic asthma (mode) || ||	TRUE	igd	9.10584e-05	37.5133
rs2517827	6	29832846	C	A	0.688933	-0.00592859	0.00103615	5.7e-09	411934	short sleep	TRUE	reported	7H0QMU	textfile	6	29832846	-0.0676	0.0279	140308	0.0154401	0.197	A	C	Allergic asthma	finn-b-ALLERG_ASTHMA	Allergic asthma (mode)	Allergic asthma (mode) || ||	TRUE	igd	7.94686e-05	32.7383
rs12661667	6	41792545	C	T	0.736505	-0.00602193	0.00108717	2.8e-08	411934	short sleep	TRUE	reported	7H0QMU	textfile	6	41792545	-0.0122	0.0249	140308	0.625801	0.2419	T	C	Allergic asthma	finn-b-ALLERG_ASTHMA	Allergic asthma (mode)	Allergic asthma (mode) || ||	TRUE	igd	7.4476e-05	30.6813
rs9367621	6	55040290	T	A	0.43104	0.00544503	0.000969917	1.6e-08	411934	short sleep	TRUE	reported	7H0QMU	textfile	6	55040290	-0.0026	0.0216	140308	0.9042	0.5673	A	T	Allergic asthma	finn-b-ALLERG_ASTHMA	Allergic asthma (mode)	Allergic asthma (mode) || ||	TRUE	igd	7.65016e-05	31.5159
rs9321171	6	129848635	C	T	0.540122	0.00535425	0.000966062	4.2e-08	411934	short sleep	TRUE	reported	7H0QMU	textfile	6	129848635	0.0169	0.0221	140308	0.4444	0.3751	T	C	Allergic asthma	finn-b-ALLERG_ASTHMA	Allergic asthma (mode)	Allergic asthma (mode) || ||	TRUE	igd	7.45637e-05	30.7175
rs11763750	7	2080114	G	A	0.814346	0.00721224	0.00123366	5.1e-09	411934	short sleep	TRUE	reported	7H0QMU	textfile	7	2080114	0.0216	0.0237	140308	0.3619	0.2849	A	G	Allergic asthma	finn-b-ALLERG_ASTHMA	Allergic asthma (mode)	Allergic asthma (mode) || ||	TRUE	igd	8.29632e-05	34.178
rs1229762	7	114218582	C	T	0.335499	-0.00723933	0.00101656	1e-12	411934	short sleep	TRUE	reported	7H0QMU	textfile	7	114218582	-0.0025	0.023	140308	0.9141	0.6835	T	C	Allergic asthma	finn-b-ALLERG_ASTHMA	Allergic asthma (mode)	Allergic asthma (mode) || ||	TRUE	igd	0.000123098	50.7141
rs60882754	8	52886619	A	T	0.938985	0.011304	0.00200145	1.8e-08	411934	short sleep	TRUE	reported	7H0QMU	textfile	8	52886619	0.0145	0.0708	140308	0.838	0.02378	T	A	Allergic asthma	finn-b-ALLERG_ASTHMA	Allergic asthma (mode)	Allergic asthma (mode) || ||	TRUE	igd	7.74308e-05	31.8987
rs1607227	11	28808617	G	T	0.704938	0.0063693	0.00105472	1.5e-09	411934	short sleep	TRUE	reported	7H0QMU	textfile	11	28808617	0.0246	0.0253	140308	0.3306	0.2378	T	G	Allergic asthma	finn-b-ALLERG_ASTHMA	Allergic asthma (mode)	Allergic asthma (mode) || ||	TRUE	igd	8.85203e-05	36.4676
rs7939345	11	47980568	T	G	0.207569	0.00649836	0.0011818	4e-08	411934	short sleep	TRUE	reported	7H0QMU	textfile	11	47980568	-0.0549	0.0318	140308	0.0838108	0.8582	G	T	Allergic asthma	finn-b-ALLERG_ASTHMA	Allergic asthma (mode)	Allergic asthma (mode) || ||	TRUE	igd	7.33939e-05	30.2355
rs17388803	15	48027204	A	C	0.894352	-0.00982621	0.00158706	6.5e-10	411934	short sleep	TRUE	reported	7H0QMU	textfile	15	48027204	-0.0991	0.0413	140308	0.0164801	0.07345	C	A	Allergic asthma	finn-b-ALLERG_ASTHMA	Allergic asthma (mode)	Allergic asthma (mode) || ||	TRUE	igd	9.30502e-05	38.3339
rs59779556	16	56227965	T	G	0.553827	0.00549133	0.000965961	2e-08	411934	short sleep	TRUE	reported	7H0QMU	textfile	16	56227965	0.012	0.0215	140308	0.5751	0.5054	G	T	Allergic asthma	finn-b-ALLERG_ASTHMA	Allergic asthma (mode)	Allergic asthma (mode) || ||	TRUE	igd	7.84466e-05	32.3172
rs205024	17	11227352	C	T	0.616724	0.00551041	0.000986026	2.7e-08	411934	short sleep	TRUE	reported	7H0QMU	textfile	17	11227352	0.0474	0.0219	140308	0.0302601	0.3959	T	C	Allergic asthma	finn-b-ALLERG_ASTHMA	Allergic asthma (mode)	Allergic asthma (mode) || ||	TRUE	igd	7.58107e-05	31.2312
rs12963463	18	53099093	C	T	0.299425	0.00711437	0.0010601	1.9e-11	411934	short sleep	TRUE	reported	7H0QMU	textfile	18	53099093	-0.0058	0.025	140308	0.8173	0.7567	T	C	Allergic asthma	finn-b-ALLERG_ASTHMA	Allergic asthma (mode)	Allergic asthma (mode) || ||	TRUE	igd	0.000109321	45.0378
rs61773390	1	7884525	G	T	0.803561	-0.0340792	0.00337553	1.2e-23	403195	Chronotype	TRUE	reported	3uK3zH	textfile	1	7884525	0.0206	0.0251	140308	0.4122	0.2369	T	G	Allergic asthma	finn-b-ALLERG_ASTHMA	Allergic asthma (mode)	Allergic asthma (mode) || ||	TRUE	igd	0.000252738	101.928
rs17448682	1	15966713	C	T	0.768048	-0.0221528	0.00318247	2.2e-12	403195	Chronotype	TRUE	reported	3uK3zH	textfile	1	15966713	0.0145	0.0253	140308	0.565999	0.2358	T	C	Allergic asthma	finn-b-ALLERG_ASTHMA	Allergic asthma (mode)	Allergic asthma (mode) || ||	TRUE	igd	0.00012016	48.4536
rs3816454	1	21191416	T	G	0.374768	0.020082	0.00278156	4.9e-13	403195	Chronotype	TRUE	reported	3uK3zH	textfile	1	21191416	0.0034	0.022	140308	0.8774	0.6185	G	T	Allergic asthma	finn-b-ALLERG_ASTHMA	Allergic asthma (mode)	Allergic asthma (mode) || ||	TRUE	igd	0.00012926	52.1237
rs12140153	1	62579891	G	T	0.904737	0.0340109	0.00468803	1.6e-13	403195	Chronotype	TRUE	reported	3uK3zH	textfile	1	62579891	-0.0425	0.0401	140308	0.2887	0.07872	T	G	Allergic asthma	finn-b-ALLERG_ASTHMA	Allergic asthma (mode)	Allergic asthma (mode) || ||	TRUE	igd	0.000130522	52.6324
rs7547493	1	77775233	A	G	0.821984	-0.0376299	0.00350319	3.9e-27	403195	Chronotype	TRUE	reported	3uK3zH	textfile	1	77775233	-0.0333	0.0249	140308	0.1805	0.2454	G	A	Allergic asthma	finn-b-ALLERG_ASTHMA	Allergic asthma (mode)	Allergic asthma (mode) || ||	TRUE	igd	0.000286088	115.382
rs6658041	1	79387676	G	A	0.40008	-0.0152482	0.00274124	1.7e-08	403195	Chronotype	TRUE	reported	3uK3zH	textfile	1	79387676	0.0043	0.0222	140308	0.8477	0.6383	A	G	Allergic asthma	finn-b-ALLERG_ASTHMA	Allergic asthma (mode)	Allergic asthma (mode) || ||	TRUE	igd	7.67352e-05	30.9415
rs11588913	1	79963816	G	A	0.601681	0.0154525	0.00273856	1.5e-08	403195	Chronotype	TRUE	reported	3uK3zH	textfile	1	79963816	-0.0478	0.0223	140308	0.0324601	0.3556	A	G	Allergic asthma	finn-b-ALLERG_ASTHMA	Allergic asthma (mode)	Allergic asthma (mode) || ||	TRUE	igd	7.89593e-05	31.8384
rs72720396	1	91191582	A	G	0.769656	-0.0271261	0.00318521	8.4e-18	403195	Chronotype	TRUE	reported	3uK3zH	textfile	1	91191582	-0.0137	0.0293	140308	0.639401	0.1646	G	A	Allergic asthma	finn-b-ALLERG_ASTHMA	Allergic asthma (mode)	Allergic asthma (mode) || ||	TRUE	igd	0.000179848	72.5265
rs4949980	1	96621739	A	G	0.932393	-0.0321893	0.00539402	2.7e-09	403195	Chronotype	TRUE	reported	3uK3zH	textfile	1	96621739	-0.0152	0.0291	140308	0.601999	0.1608	G	A	Allergic asthma	finn-b-ALLERG_ASTHMA	Allergic asthma (mode)	Allergic asthma (mode) || ||	TRUE	igd	8.8317e-05	35.612
rs17575798	1	110086451	G	A	0.807172	0.0225553	0.00339377	4.2e-11	403195	Chronotype	TRUE	reported	3uK3zH	textfile	1	110086451	-0.0029	0.0265	140308	0.9119	0.2029	A	G	Allergic asthma	finn-b-ALLERG_ASTHMA	Allergic asthma (mode)	Allergic asthma (mode) || ||	TRUE	igd	0.000109539	44.1703
rs11587758	1	150327106	G	A	0.604485	-0.0241103	0.0027375	5.5e-19	403195	Chronotype	TRUE	reported	3uK3zH	textfile	1	150327106	0.0115	0.0218	140308	0.595899	0.4218	A	G	Allergic asthma	finn-b-ALLERG_ASTHMA	Allergic asthma (mode)	Allergic asthma (mode) || ||	TRUE	igd	0.000192353	77.5702
rs140206235	1	173996343	C	T	0.980731	-0.0553854	0.00996801	2.3e-08	403195	Chronotype	TRUE	reported	3uK3zH	textfile	1	173996343	0.0972	0.1521	140308	0.522701	0.005424	T	C	Allergic asthma	finn-b-ALLERG_ASTHMA	Allergic asthma (mode)	Allergic asthma (mode) || ||	TRUE	igd	7.65641e-05	30.8725
rs975025	1	179338327	C	T	0.922916	0.0321062	0.00502525	1.3e-10	403195	Chronotype	TRUE	reported	3uK3zH	textfile	1	179338327	-0.0061	0.0361	140308	0.8654	0.09689	T	C	Allergic asthma	finn-b-ALLERG_ASTHMA	Allergic asthma (mode)	Allergic asthma (mode) || ||	TRUE	igd	0.000101229	40.8188
rs509476	1	182573227	T	C	0.0301569	0.1137	0.0078575	5.7e-47	403195	Chronotype	TRUE	reported	3uK3zH	textfile	1	182573227	0.1364	0.0889	140308	0.1248	0.9847	C	T	Allergic asthma	finn-b-ALLERG_ASTHMA	Allergic asthma (mode)	Allergic asthma (mode) || ||	TRUE	igd	0.000519053	209.387
rs13011556	2	4651923	C	G	0.761404	-0.0227424	0.00316075	1.1e-12	403195	Chronotype	TRUE	reported	3uK3zH	textfile	NA	NA	NA	NA	NA	NA	NA	NA	NA	NA	NA	NA	NA	NA	NA	0.000128387	51.7714
rs2712056	2	23959131	C	T	0.815336	-0.022175	0.00345992	5.1e-11	403195	Chronotype	TRUE	reported	3uK3zH	textfile	2	23959131	0.0072	0.0318	140308	0.8196	0.1328	T	C	Allergic asthma	finn-b-ALLERG_ASTHMA	Allergic asthma (mode)	Allergic asthma (mode) || ||	TRUE	igd	0.000101868	41.0765
rs75120545	2	44271496	C	T	0.969821	-0.0613917	0.00828587	1.1e-13	403195	Chronotype	TRUE	reported	3uK3zH	textfile	2	44271496	0.0625	0.0522	140308	0.2312	0.04483	T	C	Allergic asthma	finn-b-ALLERG_ASTHMA	Allergic asthma (mode)	Allergic asthma (mode) || ||	TRUE	igd	0.000136135	54.896
rs786406	2	44735953	A	G	0.297873	-0.0235784	0.00293536	1.9e-16	403195	Chronotype	TRUE	reported	3uK3zH	textfile	2	44735953	-0.0048	0.0223	140308	0.8283	0.6433	G	A	Allergic asthma	finn-b-ALLERG_ASTHMA	Allergic asthma (mode)	Allergic asthma (mode) || ||	TRUE	igd	0.00016	64.5214
rs10495976	2	49750698	A	T	0.609779	-0.0178512	0.00276698	5.1e-11	403195	Chronotype	TRUE	reported	3uK3zH	textfile	2	49750698	0.0098	0.0218	140308	0.654501	0.417	T	A	Allergic asthma	finn-b-ALLERG_ASTHMA	Allergic asthma (mode)	Allergic asthma (mode) || ||	TRUE	igd	0.00010322	41.6218
rs7602425	2	50460480	C	T	0.924418	-0.031168	0.00509212	8.5e-10	403195	Chronotype	TRUE	reported	3uK3zH	textfile	2	50460480	0.0173	0.0548	140308	0.752899	0.04009	T	C	Allergic asthma	finn-b-ALLERG_ASTHMA	Allergic asthma (mode)	Allergic asthma (mode) || ||	TRUE	igd	9.29106e-05	37.4644
rs359250	2	60480973	G	T	0.363664	-0.0168642	0.0027885	9.2e-10	403195	Chronotype	TRUE	reported	3uK3zH	textfile	2	60480973	-0.0048	0.0227	140308	0.8319	0.6592	T	G	Allergic asthma	finn-b-ALLERG_ASTHMA	Allergic asthma (mode)	Allergic asthma (mode) || ||	TRUE	igd	9.07059e-05	36.5753
rs812925	2	61680993	C	G	0.648756	-0.0205641	0.00280786	6.9e-13	403195	Chronotype	TRUE	reported	3uK3zH	textfile	2	61680993	-0.0121	0.0216	140308	0.5745	0.4321	G	C	Allergic asthma	finn-b-ALLERG_ASTHMA	Allergic asthma (mode)	Allergic asthma (mode) || ||	TRUE	igd	0.000133013	53.6372
rs2311837	2	69819574	T	C	0.591721	-0.0151285	0.00272441	3.6e-08	403195	Chronotype	TRUE	reported	3uK3zH	textfile	2	69819574	-0.0053	0.0215	140308	0.8047	0.4458	C	T	Allergic asthma	finn-b-ALLERG_ASTHMA	Allergic asthma (mode)	Allergic asthma (mode) || ||	TRUE	igd	7.64713e-05	30.835
rs2422413	2	76343577	T	C	0.622358	-0.0162894	0.0027689	3.6e-09	403195	Chronotype	TRUE	reported	3uK3zH	textfile	2	76343577	-0.0011	0.0228	140308	0.9605	0.3275	C	T	Allergic asthma	finn-b-ALLERG_ASTHMA	Allergic asthma (mode)	Allergic asthma (mode) || ||	TRUE	igd	8.58308e-05	34.6094
rs10520176	2	77217310	T	C	0.50187	0.0231498	0.00268932	1.4e-17	403195	Chronotype	TRUE	reported	3uK3zH	textfile	2	77217310	-0.0206	0.0215	140308	0.3379	0.5487	C	T	Allergic asthma	finn-b-ALLERG_ASTHMA	Allergic asthma (mode)	Allergic asthma (mode) || ||	TRUE	igd	0.000183745	74.0982
rs28380327	2	144232491	A	T	0.629124	0.0205097	0.00277698	2.9e-13	403195	Chronotype	TRUE	reported	3uK3zH	textfile	2	144232491	0.0106	0.0227	140308	0.6402	0.3279	T	A	Allergic asthma	finn-b-ALLERG_ASTHMA	Allergic asthma (mode)	Allergic asthma (mode) || ||	TRUE	igd	0.000135269	54.547
rs1947198	2	149390435	C	T	0.877845	-0.0241964	0.00409707	1.8e-09	403195	Chronotype	TRUE	reported	3uK3zH	textfile	2	149390435	-0.0006	0.028	140308	0.9832	0.1738	T	C	Allergic asthma	finn-b-ALLERG_ASTHMA	Allergic asthma (mode)	Allergic asthma (mode) || ||	TRUE	igd	8.64972e-05	34.8781
rs197273	2	161894663	A	G	0.470208	0.0158713	0.00269376	1.3e-08	403195	Chronotype	TRUE	reported	3uK3zH	textfile	2	161894663	-0.0274	0.0215	140308	0.2014	0.4798	G	A	Allergic asthma	finn-b-ALLERG_ASTHMA	Allergic asthma (mode)	Allergic asthma (mode) || ||	TRUE	igd	8.60904e-05	34.714
rs1064213	2	198950240	G	A	0.522312	-0.019141	0.00268602	1.3e-12	403195	Chronotype	TRUE	reported	3uK3zH	textfile	2	198950240	0.001	0.0219	140308	0.9625	0.3984	A	G	Allergic asthma	finn-b-ALLERG_ASTHMA	Allergic asthma (mode)	Allergic asthma (mode) || ||	TRUE	igd	0.000125933	50.7819
rs115319174	2	207066474	G	C	0.942393	-0.0338335	0.00582314	7.7e-09	403195	Chronotype	TRUE	reported	3uK3zH	textfile	2	207066474	-0.0246	0.0653	140308	0.7059	0.02803	C	G	Allergic asthma	finn-b-ALLERG_ASTHMA	Allergic asthma (mode)	Allergic asthma (mode) || ||	TRUE	igd	8.37197e-05	33.758
rs11900807	2	239309989	G	A	0.912843	0.0548709	0.00476299	2.7e-30	403195	Chronotype	TRUE	reported	3uK3zH	textfile	2	239309989	0.0108	0.0307	140308	0.723901	0.1429	A	G	Allergic asthma	finn-b-ALLERG_ASTHMA	Allergic asthma (mode)	Allergic asthma (mode) || ||	TRUE	igd	0.000329054	132.716
rs114870822	2	239353793	G	A	0.987267	-0.0697522	0.0120259	2e-09	403195	Chronotype	TRUE	reported	3uK3zH	textfile	2	239353793	0.0825	0.0945	140308	0.3822	0.01298	A	G	Allergic asthma	finn-b-ALLERG_ASTHMA	Allergic asthma (mode)	Allergic asthma (mode) || ||	TRUE	igd	8.34313e-05	33.6417
rs6706275	2	240265617	C	T	0.668349	0.017878	0.00284826	4.2e-10	403195	Chronotype	TRUE	reported	3uK3zH	textfile	2	240265617	0.0192	0.0235	140308	0.4126	0.2989	T	C	Allergic asthma	finn-b-ALLERG_ASTHMA	Allergic asthma (mode)	Allergic asthma (mode) || ||	TRUE	igd	9.7706e-05	39.3982
rs149611468	3	8817423	T	C	0.988036	0.0776374	0.0125983	8.5e-10	403195	Chronotype	TRUE	reported	3uK3zH	textfile	3	8817423	-0.0631	0.0695	140308	0.3636	0.02387	C	T	Allergic asthma	finn-b-ALLERG_ASTHMA	Allergic asthma (mode)	Allergic asthma (mode) || ||	TRUE	igd	9.41807e-05	37.9766
rs6442446	3	14394752	A	G	0.290534	0.0174738	0.00297308	3.1e-09	403195	Chronotype	TRUE	reported	3uK3zH	textfile	3	14394752	0.0155	0.0241	140308	0.5189	0.7305	G	A	Allergic asthma	finn-b-ALLERG_ASTHMA	Allergic asthma (mode)	Allergic asthma (mode) || ||	TRUE	igd	8.56661e-05	34.5429
rs9817740	3	23231349	A	G	0.783824	0.0179438	0.00326142	2e-08	403195	Chronotype	TRUE	reported	3uK3zH	textfile	3	23231349	0.0083	0.0251	140308	0.7426	0.2344	G	A	Allergic asthma	finn-b-ALLERG_ASTHMA	Allergic asthma (mode)	Allergic asthma (mode) || ||	TRUE	igd	7.50702e-05	30.2701
rs11129171	3	24943104	T	C	0.53051	-0.017629	0.00270431	8.6e-11	403195	Chronotype	TRUE	reported	3uK3zH	textfile	3	24943104	0.0519	0.0214	140308	0.01532	0.5	C	T	Allergic asthma	finn-b-ALLERG_ASTHMA	Allergic asthma (mode)	Allergic asthma (mode) || ||	TRUE	igd	0.000105386	42.4952
rs114848860	3	36859494	A	T	0.975537	-0.0555837	0.00872612	3.6e-10	403195	Chronotype	TRUE	reported	3uK3zH	textfile	3	36859494	0.1434	0.0678	140308	0.0345199	0.02624	T	A	Allergic asthma	finn-b-ALLERG_ASTHMA	Allergic asthma (mode)	Allergic asthma (mode) || ||	TRUE	igd	0.000100622	40.5742
rs11712056	3	49914397	T	C	0.556296	0.0200896	0.00270384	1.6e-13	403195	Chronotype	TRUE	reported	3uK3zH	textfile	3	49914397	-0.0667	0.0227	140308	0.00334603	0.329	C	T	Allergic asthma	finn-b-ALLERG_ASTHMA	Allergic asthma (mode)	Allergic asthma (mode) || ||	TRUE	igd	0.000136901	55.205
rs13316611	3	63564385	G	T	0.743413	-0.0178305	0.0030789	1.7e-08	403195	Chronotype	TRUE	reported	3uK3zH	textfile	3	63564385	0.0055	0.0247	140308	0.8243	0.2507	T	G	Allergic asthma	finn-b-ALLERG_ASTHMA	Allergic asthma (mode)	Allergic asthma (mode) || ||	TRUE	igd	8.31734e-05	33.5377
rs11924337	3	77321570	G	C	0.727554	-0.0190701	0.00301826	2.2e-10	403195	Chronotype	TRUE	reported	3uK3zH	textfile	3	77321570	-0.0424	0.0288	140308	0.1399	0.1694	C	G	Allergic asthma	finn-b-ALLERG_ASTHMA	Allergic asthma (mode)	Allergic asthma (mode) || ||	TRUE	igd	9.89998e-05	39.92
rs957501	3	85791657	T	A	0.336064	0.0154211	0.00284661	3e-08	403195	Chronotype	TRUE	reported	3uK3zH	textfile	3	85791657	-0.058	0.0236	140308	0.0139499	0.7022	A	T	Allergic asthma	finn-b-ALLERG_ASTHMA	Allergic asthma (mode)	Allergic asthma (mode) || ||	TRUE	igd	7.27827e-05	29.3476
rs1800828	3	113891549	C	G	0.746407	0.0176235	0.00308462	1.7e-08	403195	Chronotype	TRUE	reported	3uK3zH	textfile	3	113891549	0.0251	0.0269	140308	0.3508	0.2004	G	C	Allergic asthma	finn-b-ALLERG_ASTHMA	Allergic asthma (mode)	Allergic asthma (mode) || ||	TRUE	igd	8.09526e-05	32.6422
rs13065394	3	132971327	G	T	0.711537	0.017504	0.00296404	3e-09	403195	Chronotype	TRUE	reported	3uK3zH	textfile	3	132971327	0.0066	0.0233	140308	0.7771	0.2986	T	G	Allergic asthma	finn-b-ALLERG_ASTHMA	Allergic asthma (mode)	Allergic asthma (mode) || ||	TRUE	igd	8.64876e-05	34.8742
rs885255	3	156348585	T	C	0.348115	0.0169773	0.00283418	4.4e-09	403195	Chronotype	TRUE	reported	3uK3zH	textfile	3	156348585	0.0281	0.0224	140308	0.2106	0.6538	C	T	Allergic asthma	finn-b-ALLERG_ASTHMA	Allergic asthma (mode)	Allergic asthma (mode) || ||	TRUE	igd	8.89874e-05	35.8823
rs9831488	3	160755062	A	G	0.649533	-0.0183592	0.00284523	8.4e-11	403195	Chronotype	TRUE	reported	3uK3zH	textfile	3	160755062	-0.0211	0.0235	140308	0.3693	0.2959	G	A	Allergic asthma	finn-b-ALLERG_ASTHMA	Allergic asthma (mode)	Allergic asthma (mode) || ||	TRUE	igd	0.000103255	41.6362
rs3850174	3	172364093	T	A	0.742891	0.0194471	0.00309938	6.8e-10	403195	Chronotype	TRUE	reported	3uK3zH	textfile	3	172364093	0.0322	0.0269	140308	0.2315	0.1996	A	T	Allergic asthma	finn-b-ALLERG_ASTHMA	Allergic asthma (mode)	Allergic asthma (mode) || ||	TRUE	igd	9.76343e-05	39.3693
rs2239626	3	185998884	T	C	0.695411	-0.0202758	0.00292696	2.3e-12	403195	Chronotype	TRUE	reported	3uK3zH	textfile	3	185998884	-0.0266	0.0254	140308	0.2943	0.2308	C	T	Allergic asthma	finn-b-ALLERG_ASTHMA	Allergic asthma (mode)	Allergic asthma (mode) || ||	TRUE	igd	0.000119002	47.9866
rs231398	4	2832189	G	A	0.837853	0.0207867	0.00367183	8.4e-09	403195	Chronotype	TRUE	reported	3uK3zH	textfile	4	2832189	-0.0264	0.0272	140308	0.3305	0.192	A	G	Allergic asthma	finn-b-ALLERG_ASTHMA	Allergic asthma (mode)	Allergic asthma (mode) || ||	TRUE	igd	7.94797e-05	32.0482
rs28634184	4	62873419	C	T	0.749137	0.0176363	0.00310689	2.8e-08	403195	Chronotype	TRUE	reported	3uK3zH	textfile	4	62873419	0.0148	0.0263	140308	0.573801	0.2111	T	C	Allergic asthma	finn-b-ALLERG_ASTHMA	Allergic asthma (mode)	Allergic asthma (mode) || ||	TRUE	igd	7.99122e-05	32.2226
rs7691121	4	83274208	C	G	0.767817	0.0220069	0.00317772	5.6e-12	403195	Chronotype	TRUE	reported	3uK3zH	textfile	4	83274208	-0.0064	0.0244	140308	0.792	0.2581	G	C	Allergic asthma	finn-b-ALLERG_ASTHMA	Allergic asthma (mode)	Allergic asthma (mode) || ||	TRUE	igd	0.000118938	47.9606
rs4339281	4	118315560	A	G	0.873018	0.0223188	0.00404047	3.2e-08	403195	Chronotype	TRUE	reported	3uK3zH	textfile	4	118315560	-0.002	0.0313	140308	0.9484	0.1349	G	A	Allergic asthma	finn-b-ALLERG_ASTHMA	Allergic asthma (mode)	Allergic asthma (mode) || ||	TRUE	igd	7.56711e-05	30.5124
rs1724551	4	137064123	G	A	0.488855	0.0204471	0.00271068	3.7e-14	403195	Chronotype	TRUE	reported	3uK3zH	textfile	4	137064123	0.0009	0.0215	140308	0.9654	0.4571	A	G	Allergic asthma	finn-b-ALLERG_ASTHMA	Allergic asthma (mode)	Allergic asthma (mode) || ||	TRUE	igd	0.000141101	56.899
rs10067113	5	26016363	C	T	0.380901	-0.016251	0.00277635	6.3e-09	403195	Chronotype	TRUE	reported	3uK3zH	textfile	5	26016363	-0.0409	0.0225	140308	0.0693202	0.654	T	C	Allergic asthma	finn-b-ALLERG_ASTHMA	Allergic asthma (mode)	Allergic asthma (mode) || ||	TRUE	igd	8.49688e-05	34.2618
rs7701529	5	63861475	A	T	0.237864	-0.0188448	0.00317247	3.6e-09	403195	Chronotype	TRUE	reported	3uK3zH	textfile	5	63861475	0.0193	0.0282	140308	0.4945	0.8216	T	A	Allergic asthma	finn-b-ALLERG_ASTHMA	Allergic asthma (mode)	Allergic asthma (mode) || ||	TRUE	igd	8.75054e-05	35.2847
rs11748798	5	87650742	G	T	0.749832	0.0203788	0.00309922	5.2e-11	403195	Chronotype	TRUE	reported	3uK3zH	textfile	5	87650742	-0.008	0.0246	140308	0.745	0.2517	T	G	Allergic asthma	finn-b-ALLERG_ASTHMA	Allergic asthma (mode)	Allergic asthma (mode) || ||	TRUE	igd	0.000107224	43.2365
rs4518438	5	88157552	T	C	0.488624	-0.0191553	0.00268714	6.6e-13	403195	Chronotype	TRUE	reported	3uK3zH	textfile	5	88157552	-0.021	0.0215	140308	0.3292	0.5461	C	T	Allergic asthma	finn-b-ALLERG_ASTHMA	Allergic asthma (mode)	Allergic asthma (mode) || ||	TRUE	igd	0.000126017	50.8154
rs6421926	5	104075130	T	C	0.325253	0.0184451	0.00286609	1.1e-10	403195	Chronotype	TRUE	reported	3uK3zH	textfile	5	104075130	0.0361	0.0238	140308	0.1294	0.7129	C	T	Allergic asthma	finn-b-ALLERG_ASTHMA	Allergic asthma (mode)	Allergic asthma (mode) || ||	TRUE	igd	0.000102712	41.4172
rs286805	5	107460819	A	T	0.476954	0.0143071	0.00269548	4.5e-08	403195	Chronotype	TRUE	reported	3uK3zH	textfile	5	107460819	0.0216	0.0219	140308	0.3235	0.5965	T	A	Allergic asthma	finn-b-ALLERG_ASTHMA	Allergic asthma (mode)	Allergic asthma (mode) || ||	TRUE	igd	6.98692e-05	28.1727
rs1027742	5	115904410	A	G	0.737765	0.0183119	0.00306482	2.8e-09	403195	Chronotype	TRUE	reported	3uK3zH	textfile	5	115904410	-0.0258	0.0238	140308	0.2782	0.2828	G	A	Allergic asthma	finn-b-ALLERG_ASTHMA	Allergic asthma (mode)	Allergic asthma (mode) || ||	TRUE	igd	8.85326e-05	35.6989
rs4246036	5	152205430	C	T	0.292331	0.0237433	0.00295896	2.4e-15	403195	Chronotype	TRUE	reported	3uK3zH	textfile	5	152205430	-0.0121	0.0238	140308	0.6097	0.7114	T	C	Allergic asthma	finn-b-ALLERG_ASTHMA	Allergic asthma (mode)	Allergic asthma (mode) || ||	TRUE	igd	0.000159669	64.3875
rs7735794	5	175339984	G	A	0.775911	-0.0201147	0.00340433	4.7e-09	403195	Chronotype	TRUE	reported	3uK3zH	textfile	5	175339984	0.0153	0.0244	140308	0.5307	0.2751	A	G	Allergic asthma	finn-b-ALLERG_ASTHMA	Allergic asthma (mode)	Allergic asthma (mode) || ||	TRUE	igd	8.65787e-05	34.9109
rs9395520	6	13183523	C	T	0.694567	-0.0231272	0.00291912	2.1e-15	403195	Chronotype	TRUE	reported	3uK3zH	textfile	6	13183523	-0.0456	0.0219	140308	0.0376097	0.3901	T	C	Allergic asthma	finn-b-ALLERG_ASTHMA	Allergic asthma (mode)	Allergic asthma (mode) || ||	TRUE	igd	0.000155654	62.7683
rs521977	6	31836827	T	G	0.322419	0.0159787	0.00286438	2.1e-08	403195	Chronotype	TRUE	reported	3uK3zH	textfile	6	31836827	-0.0191	0.0264	140308	0.4708	0.7431	G	T	Allergic asthma	finn-b-ALLERG_ASTHMA	Allergic asthma (mode)	Allergic asthma (mode) || ||	TRUE	igd	7.71743e-05	31.1186
rs4714475	6	41509901	G	T	0.754058	0.0190271	0.00317856	1.6e-09	403195	Chronotype	TRUE	reported	3uK3zH	textfile	6	41509901	0.0181	0.0234	140308	0.4389	0.3035	T	G	Allergic asthma	finn-b-ALLERG_ASTHMA	Allergic asthma (mode)	Allergic asthma (mode) || ||	TRUE	igd	8.8865e-05	35.8329
rs62405438	6	50815314	T	A	0.820386	-0.0201979	0.00350204	6.3e-09	403195	Chronotype	TRUE	reported	3uK3zH	textfile	6	50815314	-0.0093	0.0262	140308	0.723401	0.2128	A	T	Allergic asthma	finn-b-ALLERG_ASTHMA	Allergic asthma (mode)	Allergic asthma (mode) || ||	TRUE	igd	8.24934e-05	33.2635
rs2653349	6	55142337	A	G	0.214552	0.0387249	0.00327448	5.2e-32	403195	Chronotype	TRUE	reported	3uK3zH	textfile	6	55142337	0.0516	0.0272	140308	0.0577497	0.8048	G	A	Allergic asthma	finn-b-ALLERG_ASTHMA	Allergic asthma (mode)	Allergic asthma (mode) || ||	TRUE	igd	0.000346761	139.86
rs2881955	6	72479263	C	T	0.72122	-0.0161216	0.00300229	4.3e-08	403195	Chronotype	TRUE	reported	3uK3zH	textfile	6	72479263	0.0033	0.0249	140308	0.8929	0.2446	T	C	Allergic asthma	finn-b-ALLERG_ASTHMA	Allergic asthma (mode)	Allergic asthma (mode) || ||	TRUE	igd	7.15097e-05	28.8343
rs60616179	6	110244765	A	G	0.945102	0.0375809	0.00594669	1.1e-10	403195	Chronotype	TRUE	reported	3uK3zH	textfile	6	110244765	0.0197	0.0361	140308	0.5854	0.09748	G	A	Allergic asthma	finn-b-ALLERG_ASTHMA	Allergic asthma (mode)	Allergic asthma (mode) || ||	TRUE	igd	9.90434e-05	39.9376
rs827749	6	153129663	T	C	0.672364	-0.0236615	0.00286775	1e-16	403195	Chronotype	TRUE	reported	3uK3zH	textfile	6	153129663	0.0397	0.0243	140308	0.103	0.265	C	T	Allergic asthma	finn-b-ALLERG_ASTHMA	Allergic asthma (mode)	Allergic asthma (mode) || ||	TRUE	igd	0.000168816	68.0769
rs9364767	6	165221821	T	G	0.446852	0.0158538	0.00269933	5.4e-09	403195	Chronotype	TRUE	reported	3uK3zH	textfile	6	165221821	0.0278	0.0223	140308	0.2126	0.6364	G	T	Allergic asthma	finn-b-ALLERG_ASTHMA	Allergic asthma (mode)	Allergic asthma (mode) || ||	TRUE	igd	8.55465e-05	34.4947
rs9348050	6	166263488	T	C	0.48949	0.016638	0.00269048	7.5e-10	403195	Chronotype	TRUE	reported	3uK3zH	textfile	6	166263488	0.0003	0.0215	140308	0.9876	0.5451	C	T	Allergic asthma	finn-b-ALLERG_ASTHMA	Allergic asthma (mode)	Allergic asthma (mode) || ||	TRUE	igd	9.48389e-05	38.242
rs10280205	7	24082063	T	C	0.691748	0.0174497	0.00291239	1.4e-09	403195	Chronotype	TRUE	reported	3uK3zH	textfile	7	24082063	0.003	0.0222	140308	0.8944	0.369	C	T	Allergic asthma	finn-b-ALLERG_ASTHMA	Allergic asthma (mode)	Allergic asthma (mode) || ||	TRUE	igd	8.90273e-05	35.8984
rs17161045	7	32261458	T	C	0.630545	0.0206395	0.0028029	7.2e-14	403195	Chronotype	TRUE	reported	3uK3zH	textfile	7	32261458	-0.0072	0.0236	140308	0.7595	0.297	C	T	Allergic asthma	finn-b-ALLERG_ASTHMA	Allergic asthma (mode)	Allergic asthma (mode) || ||	TRUE	igd	0.000134465	54.2227
rs6967481	7	50642701	C	T	0.503437	-0.0206433	0.00269925	6.9e-15	403195	Chronotype	TRUE	reported	3uK3zH	textfile	7	50642701	-0.0243	0.0221	140308	0.272	0.3866	T	C	Allergic asthma	finn-b-ALLERG_ASTHMA	Allergic asthma (mode)	Allergic asthma (mode) || ||	TRUE	igd	0.000145042	58.4884
rs2968511	7	71810805	C	G	0.695292	-0.0174599	0.00291928	4.9e-09	403195	Chronotype	TRUE	reported	3uK3zH	textfile	7	71810805	-0.0143	0.0261	140308	0.582801	0.2183	G	C	Allergic asthma	finn-b-ALLERG_ASTHMA	Allergic asthma (mode)	Allergic asthma (mode) || ||	TRUE	igd	8.87112e-05	35.7709
rs202157	7	101637753	C	T	0.298716	0.0255486	0.0029433	4.1e-18	403195	Chronotype	TRUE	reported	3uK3zH	textfile	7	101637753	0.0112	0.0261	140308	0.668299	0.7855	T	C	Allergic asthma	finn-b-ALLERG_ASTHMA	Allergic asthma (mode)	Allergic asthma (mode) || ||	TRUE	igd	0.00018684	75.3465
rs4729854	7	102383663	T	A	0.516562	0.0287186	0.00275036	3.3e-25	403195	Chronotype	TRUE	reported	3uK3zH	textfile	7	102383663	0.0117	0.0218	140308	0.5923	0.4306	A	T	Allergic asthma	finn-b-ALLERG_ASTHMA	Allergic asthma (mode)	Allergic asthma (mode) || ||	TRUE	igd	0.000270343	109.03
rs1113295	7	115678646	T	G	0.440869	0.0156591	0.00270408	6.8e-09	403195	Chronotype	TRUE	reported	3uK3zH	textfile	7	115678646	-0.0033	0.0214	140308	0.8765	0.4912	G	T	Allergic asthma	finn-b-ALLERG_ASTHMA	Allergic asthma (mode)	Allergic asthma (mode) || ||	TRUE	igd	8.31655e-05	33.5345
rs2971970	7	133643778	T	G	0.218075	0.0188272	0.00325601	6e-09	403195	Chronotype	TRUE	reported	3uK3zH	textfile	7	133643778	0.0051	0.029	140308	0.8607	0.8383	G	T	Allergic asthma	finn-b-ALLERG_ASTHMA	Allergic asthma (mode)	Allergic asthma (mode) || ||	TRUE	igd	8.2918e-05	33.4347
rs35524253	8	4823608	G	A	0.642782	-0.015862	0.00281259	5.8e-09	403195	Chronotype	TRUE	reported	3uK3zH	textfile	8	4823608	-0.0012	0.0228	140308	0.9578	0.3292	A	G	Allergic asthma	finn-b-ALLERG_ASTHMA	Allergic asthma (mode)	Allergic asthma (mode) || ||	TRUE	igd	7.88776e-05	31.8054
rs11786306	8	8208759	G	C	0.646022	-0.0183309	0.00283083	8.7e-11	403195	Chronotype	TRUE	reported	3uK3zH	textfile	8	8208759	-0.0309	0.0247	140308	0.212	0.4124	C	G	Allergic asthma	finn-b-ALLERG_ASTHMA	Allergic asthma (mode)	Allergic asthma (mode) || ||	TRUE	igd	0.000103987	41.9313
rs13255030	8	31671330	A	G	0.585145	0.0162198	0.00273214	2.8e-09	403195	Chronotype	TRUE	reported	3uK3zH	textfile	8	31671330	-0.0251	0.0224	140308	0.2638	0.3506	G	A	Allergic asthma	finn-b-ALLERG_ASTHMA	Allergic asthma (mode)	Allergic asthma (mode) || ||	TRUE	igd	8.74041e-05	35.2438
rs12541362	8	33584661	A	T	0.649758	-0.0213568	0.00282446	3.5e-14	403195	Chronotype	TRUE	reported	3uK3zH	textfile	8	33584661	0.0241	0.0229	140308	0.2916	0.3194	T	A	Allergic asthma	finn-b-ALLERG_ASTHMA	Allergic asthma (mode)	Allergic asthma (mode) || ||	TRUE	igd	0.000141783	57.1741
rs769066	8	53145698	T	C	0.816519	-0.0219436	0.00348289	3.2e-10	403195	Chronotype	TRUE	reported	3uK3zH	textfile	8	53145698	-0.0175	0.0298	140308	0.5572	0.1528	C	T	Allergic asthma	finn-b-ALLERG_ASTHMA	Allergic asthma (mode)	Allergic asthma (mode) || ||	TRUE	igd	9.84415e-05	39.6948
rs4321976	8	76614958	T	C	0.77856	0.0232959	0.00324034	3.1e-13	403195	Chronotype	TRUE	reported	3uK3zH	textfile	8	76614958	-0.0121	0.0297	140308	0.684499	0.1535	C	T	Allergic asthma	finn-b-ALLERG_ASTHMA	Allergic asthma (mode)	Allergic asthma (mode) || ||	TRUE	igd	0.000128176	51.6863
rs3100052	8	101967139	A	G	0.387351	0.0170795	0.00276058	6.9e-10	403195	Chronotype	TRUE	reported	3uK3zH	textfile	8	101967139	0.0134	0.0215	140308	0.5318	0.5338	G	A	Allergic asthma	finn-b-ALLERG_ASTHMA	Allergic asthma (mode)	Allergic asthma (mode) || ||	TRUE	igd	9.49278e-05	38.2778
rs3808477	8	116670347	C	T	0.718601	-0.0215613	0.00299116	2.8e-13	403195	Chronotype	TRUE	reported	3uK3zH	textfile	8	116670347	0.024	0.0232	140308	0.3	0.3085	T	C	Allergic asthma	finn-b-ALLERG_ASTHMA	Allergic asthma (mode)	Allergic asthma (mode) || ||	TRUE	igd	0.000128854	51.9599
rs34340407	9	8147423	T	C	0.753393	-0.0184548	0.0031152	4.3e-09	403195	Chronotype	TRUE	reported	3uK3zH	textfile	9	8147423	0.0332	0.0252	140308	0.1874	0.2341	C	T	Allergic asthma	finn-b-ALLERG_ASTHMA	Allergic asthma (mode)	Allergic asthma (mode) || ||	TRUE	igd	8.7035e-05	35.095
rs6477309	9	8450638	C	T	0.334608	-0.0174399	0.00286276	8e-10	403195	Chronotype	TRUE	reported	3uK3zH	textfile	9	8450638	-0.0306	0.0235	140308	0.1919	0.6983	T	C	Allergic asthma	finn-b-ALLERG_ASTHMA	Allergic asthma (mode)	Allergic asthma (mode) || ||	TRUE	igd	9.20371e-05	37.1121
rs308521	9	37367094	T	C	0.602627	0.0199718	0.00275427	3.7e-13	403195	Chronotype	TRUE	reported	3uK3zH	textfile	9	37367094	0.0677	0.023	140308	0.00326002	0.3228	C	T	Allergic asthma	finn-b-ALLERG_ASTHMA	Allergic asthma (mode)	Allergic asthma (mode) || ||	TRUE	igd	0.000130392	52.5798
rs62553781	9	76679777	C	T	0.965171	0.0504004	0.00734656	1.2e-11	403195	Chronotype	TRUE	reported	3uK3zH	textfile	9	76679777	-0.1667	0.0982	140308	0.0894705	0.01228	T	C	Allergic asthma	finn-b-ALLERG_ASTHMA	Allergic asthma (mode)	Allergic asthma (mode) || ||	TRUE	igd	0.000116717	47.065
rs4838161	9	127079253	T	G	0.560809	0.0161104	0.00270516	2.2e-09	403195	Chronotype	TRUE	reported	3uK3zH	textfile	9	127079253	-0.0646	0.0215	140308	0.00265003	0.444	G	T	Allergic asthma	finn-b-ALLERG_ASTHMA	Allergic asthma (mode)	Allergic asthma (mode) || ||	TRUE	igd	8.79576e-05	35.467
rs10988239	9	131943440	C	T	0.48728	0.0186334	0.00273304	1.6e-11	403195	Chronotype	TRUE	reported	3uK3zH	textfile	9	131943440	-0.0355	0.0216	140308	0.1008	0.4939	T	C	Allergic asthma	finn-b-ALLERG_ASTHMA	Allergic asthma (mode)	Allergic asthma (mode) || ||	TRUE	igd	0.000115273	46.4826
rs34619169	9	139327277	G	A	0.692285	-0.0169119	0.00291571	3.8e-09	403195	Chronotype	TRUE	reported	3uK3zH	textfile	9	139327277	-0.0372	0.0244	140308	0.1275	0.2592	A	G	Allergic asthma	finn-b-ALLERG_ASTHMA	Allergic asthma (mode)	Allergic asthma (mode) || ||	TRUE	igd	8.34343e-05	33.6429
rs28458909	9	140257189	C	T	0.876368	0.0432803	0.00407749	2.6e-26	403195	Chronotype	TRUE	reported	3uK3zH	textfile	9	140257189	0.0549	0.0279	140308	0.0496798	0.2078	T	C	Allergic asthma	finn-b-ALLERG_ASTHMA	Allergic asthma (mode)	Allergic asthma (mode) || ||	TRUE	igd	0.000279356	112.666
rs4948547	10	60568514	C	A	0.255795	0.0190042	0.00307909	1.2e-09	403195	Chronotype	TRUE	reported	3uK3zH	textfile	10	60568514	-0.004	0.0245	140308	0.8719	0.744	A	C	Allergic asthma	finn-b-ALLERG_ASTHMA	Allergic asthma (mode)	Allergic asthma (mode) || ||	TRUE	igd	9.44709e-05	38.0936
rs10823233	10	70351903	T	C	0.452113	-0.0151686	0.00270212	4.3e-08	403195	Chronotype	TRUE	reported	3uK3zH	textfile	10	70351903	0.0039	0.0214	140308	0.8551	0.5334	C	T	Allergic asthma	finn-b-ALLERG_ASTHMA	Allergic asthma (mode)	Allergic asthma (mode) || ||	TRUE	igd	7.81507e-05	31.5123
rs3808964	10	125426627	G	T	0.365271	-0.0157096	0.00279601	2.7e-08	403195	Chronotype	TRUE	reported	3uK3zH	textfile	10	125426627	0.0099	0.0217	140308	0.647	0.57	T	G	Allergic asthma	finn-b-ALLERG_ASTHMA	Allergic asthma (mode)	Allergic asthma (mode) || ||	TRUE	igd	7.82895e-05	31.5683
rs72632979	11	16615883	A	G	0.82849	0.021581	0.00357606	1.2e-09	403195	Chronotype	TRUE	reported	3uK3zH	textfile	11	16615883	-0.0528	0.0429	140308	0.2184	0.0691	G	A	Allergic asthma	finn-b-ALLERG_ASTHMA	Allergic asthma (mode)	Allergic asthma (mode) || ||	TRUE	igd	9.0319e-05	36.4193
rs10742179	11	27650524	A	G	0.260177	0.0182967	0.00306465	1.5e-09	403195	Chronotype	TRUE	reported	3uK3zH	textfile	11	27650524	0.0064	0.0244	140308	0.792	0.7437	G	A	Allergic asthma	finn-b-ALLERG_ASTHMA	Allergic asthma (mode)	Allergic asthma (mode) || ||	TRUE	igd	8.83955e-05	35.6436
rs4141920	11	30449319	G	A	0.543867	0.0155932	0.00270207	4.6e-09	403195	Chronotype	TRUE	reported	3uK3zH	textfile	11	30449319	0.0495	0.0214	140308	0.02082	0.4731	A	G	Allergic asthma	finn-b-ALLERG_ASTHMA	Allergic asthma (mode)	Allergic asthma (mode) || ||	TRUE	igd	8.25898e-05	33.3024
rs11032362	11	33759092	G	A	0.909237	-0.0395538	0.00467579	4.8e-17	403195	Chronotype	TRUE	reported	3uK3zH	textfile	11	33759092	0.0037	0.0475	140308	0.9379	0.05473	A	G	Allergic asthma	finn-b-ALLERG_ASTHMA	Allergic asthma (mode)	Allergic asthma (mode) || ||	TRUE	igd	0.000177449	71.559
rs34239319	11	43902681	G	T	0.897879	-0.0280114	0.00443834	3.9e-10	403195	Chronotype	TRUE	reported	3uK3zH	textfile	11	43902681	0.0165	0.0393	140308	0.6742	0.07935	T	G	Allergic asthma	finn-b-ALLERG_ASTHMA	Allergic asthma (mode)	Allergic asthma (mode) || ||	TRUE	igd	9.87803e-05	39.8315
rs3168135	11	58386177	G	A	0.760045	0.0207725	0.0031468	2.9e-11	403195	Chronotype	TRUE	reported	3uK3zH	textfile	11	58386177	0.0004	0.0244	140308	0.9856	0.2784	A	G	Allergic asthma	finn-b-ALLERG_ASTHMA	Allergic asthma (mode)	Allergic asthma (mode) || ||	TRUE	igd	0.000108063	43.575
rs11227452	11	66059105	G	A	0.828358	-0.0194632	0.00358768	4.6e-08	403195	Chronotype	TRUE	reported	3uK3zH	textfile	11	66059105	-0.006	0.028	140308	0.8307	0.1769	A	G	Allergic asthma	finn-b-ALLERG_ASTHMA	Allergic asthma (mode)	Allergic asthma (mode) || ||	TRUE	igd	7.29885e-05	29.4306
rs4237555	11	92725803	C	T	0.473046	-0.0164771	0.00269332	6e-10	403195	Chronotype	TRUE	reported	3uK3zH	textfile	11	92725803	0.0211	0.0219	140308	0.3346	0.583	T	C	Allergic asthma	finn-b-ALLERG_ASTHMA	Allergic asthma (mode)	Allergic asthma (mode) || ||	TRUE	igd	9.28176e-05	37.4269
rs4936291	11	114009982	A	G	0.610748	-0.0179295	0.00283312	3.8e-10	403195	Chronotype	TRUE	reported	3uK3zH	textfile	11	114009982	-0.0097	0.0218	140308	0.6557	0.4382	G	A	Allergic asthma	finn-b-ALLERG_ASTHMA	Allergic asthma (mode)	Allergic asthma (mode) || ||	TRUE	igd	9.93226e-05	40.0502
rs74357745	11	122811822	A	G	0.878807	0.026546	0.00412156	8.7e-11	403195	Chronotype	TRUE	reported	3uK3zH	textfile	11	122811822	0.0288	0.0341	140308	0.3994	0.1146	G	A	Allergic asthma	finn-b-ALLERG_ASTHMA	Allergic asthma (mode)	Allergic asthma (mode) || ||	TRUE	igd	0.000102876	41.4832
rs7977610	12	17078918	A	T	0.673383	0.0160414	0.0028718	2.1e-08	403195	Chronotype	TRUE	reported	3uK3zH	textfile	12	17078918	-0.0322	0.0239	140308	0.1782	0.2787	T	A	Allergic asthma	finn-b-ALLERG_ASTHMA	Allergic asthma (mode)	Allergic asthma (mode) || ||	TRUE	igd	7.73798e-05	31.2014
rs12811046	12	24066937	A	G	0.553343	0.0169679	0.00270358	6.2e-10	403195	Chronotype	TRUE	reported	3uK3zH	textfile	12	24066937	0.0193	0.0215	140308	0.3685	0.4819	G	A	Allergic asthma	finn-b-ALLERG_ASTHMA	Allergic asthma (mode)	Allergic asthma (mode) || ||	TRUE	igd	9.76833e-05	39.3891
rs7313852	12	38908389	G	A	0.564964	0.029649	0.00271587	2.7e-27	403195	Chronotype	TRUE	reported	3uK3zH	textfile	12	38908389	-0.0068	0.0218	140308	0.7536	0.4046	A	G	Allergic asthma	finn-b-ALLERG_ASTHMA	Allergic asthma (mode)	Allergic asthma (mode) || ||	TRUE	igd	0.000295501	119.179
rs77384811	12	63497398	G	C	0.843254	0.0247483	0.00372778	2.8e-11	403195	Chronotype	TRUE	reported	3uK3zH	textfile	12	63497398	0.028	0.0254	140308	0.2714	0.2322	C	G	Allergic asthma	finn-b-ALLERG_ASTHMA	Allergic asthma (mode)	Allergic asthma (mode) || ||	TRUE	igd	0.000109302	44.0746
rs7959983	12	90452978	T	C	0.595918	-0.0195258	0.00272849	9.5e-13	403195	Chronotype	TRUE	reported	3uK3zH	textfile	12	90452978	-0.0192	0.0227	140308	0.3984	0.3307	C	T	Allergic asthma	finn-b-ALLERG_ASTHMA	Allergic asthma (mode)	Allergic asthma (mode) || ||	TRUE	igd	0.000127	51.2119
rs7304278	12	106989915	A	G	0.274848	-0.020255	0.00302264	2.2e-11	403195	Chronotype	TRUE	reported	3uK3zH	textfile	12	106989915	0.0048	0.0246	140308	0.8459	0.7416	G	A	Allergic asthma	finn-b-ALLERG_ASTHMA	Allergic asthma (mode)	Allergic asthma (mode) || ||	TRUE	igd	0.00011136	44.9045
rs80097534	12	121029604	G	T	0.901458	0.0281025	0.00455453	9.3e-10	403195	Chronotype	TRUE	reported	3uK3zH	textfile	12	121029604	0.0282	0.0329	140308	0.3913	0.123	T	G	Allergic asthma	finn-b-ALLERG_ASTHMA	Allergic asthma (mode)	Allergic asthma (mode) || ||	TRUE	igd	9.44162e-05	38.0716
rs9597250	13	56303709	C	A	0.810212	0.0213068	0.00343801	6.9e-10	403195	Chronotype	TRUE	reported	3uK3zH	textfile	13	56303709	0.0558	0.0296	140308	0.0592898	0.1595	A	C	Allergic asthma	finn-b-ALLERG_ASTHMA	Allergic asthma (mode)	Allergic asthma (mode) || ||	TRUE	igd	9.52502e-05	38.4079
rs9573971	13	77568732	A	G	0.9661	0.0727759	0.00743443	3.6e-22	403195	Chronotype	TRUE	reported	3uK3zH	textfile	13	77568732	-0.0047	0.0589	140308	0.9368	0.03458	G	A	Allergic asthma	finn-b-ALLERG_ASTHMA	Allergic asthma (mode)	Allergic asthma (mode) || ||	TRUE	igd	0.000237608	95.8247
rs17267683	13	94057870	C	G	0.76125	0.0197414	0.00316651	2.7e-10	403195	Chronotype	TRUE	reported	3uK3zH	textfile	13	94057870	0.0589	0.0253	140308	0.0199701	0.2345	G	C	Allergic asthma	finn-b-ALLERG_ASTHMA	Allergic asthma (mode)	Allergic asthma (mode) || ||	TRUE	igd	9.63912e-05	38.868
rs9521184	13	109782568	T	C	0.48682	0.0148855	0.00270389	3e-08	403195	Chronotype	TRUE	reported	3uK3zH	textfile	13	109782568	-0.0177	0.0215	140308	0.4125	0.4514	C	T	Allergic asthma	finn-b-ALLERG_ASTHMA	Allergic asthma (mode)	Allergic asthma (mode) || ||	TRUE	igd	7.51625e-05	30.3073
rs1952923	14	40982168	G	A	0.260667	0.016877	0.00305963	3.6e-08	403195	Chronotype	TRUE	reported	3uK3zH	textfile	14	40982168	-0.0125	0.0253	140308	0.6223	0.7647	A	G	Allergic asthma	finn-b-ALLERG_ASTHMA	Allergic asthma (mode)	Allergic asthma (mode) || ||	TRUE	igd	7.54579e-05	30.4264
rs698015	14	57269825	C	T	0.352507	-0.0161876	0.0028566	8.8e-09	403195	Chronotype	TRUE	reported	3uK3zH	textfile	14	57269825	-0.0306	0.0226	140308	0.1761	0.6605	T	C	Allergic asthma	finn-b-ALLERG_ASTHMA	Allergic asthma (mode)	Allergic asthma (mode) || ||	TRUE	igd	7.96373e-05	32.1117
rs7148842	14	74255556	C	T	0.611932	0.0153777	0.00278312	1.8e-08	403195	Chronotype	TRUE	reported	3uK3zH	textfile	14	74255556	0.0643	0.0217	140308	0.00306302	0.4232	T	C	Allergic asthma	finn-b-ALLERG_ASTHMA	Allergic asthma (mode)	Allergic asthma (mode) || ||	TRUE	igd	7.57131e-05	30.5293
rs10149448	14	84253271	A	G	0.603599	0.0164465	0.00275282	2.7e-09	403195	Chronotype	TRUE	reported	3uK3zH	textfile	14	84253271	0.0014	0.0216	140308	0.9494	0.4391	G	A	Allergic asthma	finn-b-ALLERG_ASTHMA	Allergic asthma (mode)	Allergic asthma (mode) || ||	TRUE	igd	8.85193e-05	35.6935
rs12432176	14	101021218	C	A	0.620705	-0.0161131	0.00278357	6.5e-09	403195	Chronotype	TRUE	reported	3uK3zH	textfile	14	101021218	0.0051	0.0217	140308	0.8144	0.4326	A	C	Allergic asthma	finn-b-ALLERG_ASTHMA	Allergic asthma (mode)	Allergic asthma (mode) || ||	TRUE	igd	8.31003e-05	33.5083
rs59986227	15	48009263	C	G	0.74221	-0.0178401	0.00310217	8.3e-09	403195	Chronotype	TRUE	reported	3uK3zH	textfile	15	48009263	0.031	0.0243	140308	0.2021	0.2658	G	C	Allergic asthma	finn-b-ALLERG_ASTHMA	Allergic asthma (mode)	Allergic asthma (mode) || ||	TRUE	igd	8.20187e-05	33.0721
rs9932577	16	24512509	C	A	0.495067	0.0166195	0.00271482	6.8e-10	403195	Chronotype	TRUE	reported	3uK3zH	textfile	16	24512509	-0.0048	0.0215	140308	0.8242	0.5191	A	C	Allergic asthma	finn-b-ALLERG_ASTHMA	Allergic asthma (mode)	Allergic asthma (mode) || ||	TRUE	igd	9.29391e-05	37.4759
rs12927162	16	52684916	A	G	0.721593	0.0286498	0.00300067	6.8e-22	403195	Chronotype	TRUE	reported	3uK3zH	textfile	16	52684916	0.0119	0.0224	140308	0.5952	0.3508	G	A	Allergic asthma	finn-b-ALLERG_ASTHMA	Allergic asthma (mode)	Allergic asthma (mode) || ||	TRUE	igd	0.000226044	91.1601
rs1421085	16	53800954	T	C	0.596882	-0.0275621	0.00274075	1.5e-23	403195	Chronotype	TRUE	reported	3uK3zH	textfile	16	53800954	-0.048	0.0217	140308	0.0271	0.4181	C	T	Allergic asthma	finn-b-ALLERG_ASTHMA	Allergic asthma (mode)	Allergic asthma (mode) || ||	TRUE	igd	0.000250762	101.131
rs4784655	16	56364030	G	C	0.678524	0.0211306	0.00288752	1.5e-13	403195	Chronotype	TRUE	reported	3uK3zH	textfile	16	56364030	-0.0306	0.0217	140308	0.1578	0.4222	C	G	Allergic asthma	finn-b-ALLERG_ASTHMA	Allergic asthma (mode)	Allergic asthma (mode) || ||	TRUE	igd	0.000132801	53.5515
rs17604349	16	72210865	G	A	0.820797	0.0257422	0.00351443	1.7e-13	403195	Chronotype	TRUE	reported	3uK3zH	textfile	16	72210865	-0.011	0.0249	140308	0.6582	0.2413	A	G	Allergic asthma	finn-b-ALLERG_ASTHMA	Allergic asthma (mode)	Allergic asthma (mode) || ||	TRUE	igd	0.000133048	53.6512
rs2518022	17	8057367	T	C	0.0836026	0.0403075	0.00485089	4.8e-17	403195	Chronotype	TRUE	reported	3uK3zH	textfile	17	8057367	0.0523	0.0439	140308	0.2339	0.9375	C	T	Allergic asthma	finn-b-ALLERG_ASTHMA	Allergic asthma (mode)	Allergic asthma (mode) || ||	TRUE	igd	0.000171214	69.0441
rs3760185	17	17401736	C	T	0.751745	0.0241586	0.0031496	2.6e-14	403195	Chronotype	TRUE	reported	3uK3zH	textfile	17	17401736	-0.0245	0.0273	140308	0.37	0.1899	T	C	Allergic asthma	finn-b-ALLERG_ASTHMA	Allergic asthma (mode)	Allergic asthma (mode) || ||	TRUE	igd	0.0001459	58.8343
rs226090	17	34034059	C	T	0.168356	0.0208783	0.00359523	4.1e-09	403195	Chronotype	TRUE	reported	3uK3zH	textfile	17	34034059	0.0223	0.0282	140308	0.4296	0.8275	T	C	Allergic asthma	finn-b-ALLERG_ASTHMA	Allergic asthma (mode)	Allergic asthma (mode) || ||	TRUE	igd	8.36345e-05	33.7237
rs28647842	17	50127211	G	C	0.477366	0.0160844	0.00269439	2e-09	403195	Chronotype	TRUE	reported	3uK3zH	textfile	17	50127211	-0.0162	0.0214	140308	0.4479	0.4791	C	G	Allergic asthma	finn-b-ALLERG_ASTHMA	Allergic asthma (mode)	Allergic asthma (mode) || ||	TRUE	igd	8.83762e-05	35.6358
rs72829706	17	54173733	A	G	0.960574	0.0407112	0.00693598	5.1e-09	403195	Chronotype	TRUE	reported	3uK3zH	textfile	17	54173733	-0.0297	0.0451	140308	0.5105	0.05837	G	A	Allergic asthma	finn-b-ALLERG_ASTHMA	Allergic asthma (mode)	Allergic asthma (mode) || ||	TRUE	igd	8.54397e-05	34.4516
rs114352914	17	61381453	G	A	0.811888	-0.0197917	0.00344154	7.9e-09	403195	Chronotype	TRUE	reported	3uK3zH	textfile	17	61381453	0.0315	0.0255	140308	0.2171	0.2231	A	G	Allergic asthma	finn-b-ALLERG_ASTHMA	Allergic asthma (mode)	Allergic asthma (mode) || ||	TRUE	igd	8.20181e-05	33.0718
rs2949923	17	65475228	A	G	0.538377	-0.016206	0.00270197	2.1e-09	403195	Chronotype	TRUE	reported	3uK3zH	textfile	17	65475228	-0.0006	0.0218	140308	0.9786	0.4097	G	A	Allergic asthma	finn-b-ALLERG_ASTHMA	Allergic asthma (mode)	Allergic asthma (mode) || ||	TRUE	igd	8.92148e-05	35.974
rs62082401	18	5186019	C	G	0.80901	-0.0256287	0.00342253	1.6e-14	403195	Chronotype	TRUE	reported	3uK3zH	textfile	18	5186019	-0.053	0.0256	140308	0.0384397	0.2256	G	C	Allergic asthma	finn-b-ALLERG_ASTHMA	Allergic asthma (mode)	Allergic asthma (mode) || ||	TRUE	igd	0.000139054	56.0733
rs4239386	18	31664710	T	A	0.665104	0.0218962	0.00285562	1e-14	403195	Chronotype	TRUE	reported	3uK3zH	textfile	18	31664710	0.01	0.0218	140308	0.646501	0.4194	A	T	Allergic asthma	finn-b-ALLERG_ASTHMA	Allergic asthma (mode)	Allergic asthma (mode) || ||	TRUE	igd	0.0001458	58.7942
rs12969848	18	38152835	C	T	0.470141	-0.0218632	0.00270301	1.3e-15	403195	Chronotype	TRUE	reported	3uK3zH	textfile	18	38152835	0.0223	0.0215	140308	0.2986	0.5399	T	C	Allergic asthma	finn-b-ALLERG_ASTHMA	Allergic asthma (mode)	Allergic asthma (mode) || ||	TRUE	igd	0.000162236	65.4229
rs9962650	18	53574043	C	G	0.576681	-0.0173129	0.00272797	1.6e-10	403195	Chronotype	TRUE	reported	3uK3zH	textfile	18	53574043	0.0002	0.0229	140308	0.9921	0.3267	G	C	Allergic asthma	finn-b-ALLERG_ASTHMA	Allergic asthma (mode)	Allergic asthma (mode) || ||	TRUE	igd	9.98854e-05	40.2771
rs9964420	18	56824041	C	A	0.695492	0.0284801	0.00293643	8.6e-22	403195	Chronotype	TRUE	reported	3uK3zH	textfile	18	56824041	0.004	0.0236	140308	0.8669	0.2923	A	C	Allergic asthma	finn-b-ALLERG_ASTHMA	Allergic asthma (mode)	Allergic asthma (mode) || ||	TRUE	igd	0.000233253	94.0679
rs56076457	18	60238668	C	T	0.471265	-0.0162984	0.00269462	1.3e-09	403195	Chronotype	TRUE	reported	3uK3zH	textfile	18	60238668	-0.0433	0.0221	140308	0.0498402	0.6194	T	C	Allergic asthma	finn-b-ALLERG_ASTHMA	Allergic asthma (mode)	Allergic asthma (mode) || ||	TRUE	igd	9.07278e-05	36.5841
rs10402849	19	2695661	C	T	0.798647	-0.0192609	0.00335946	8.9e-09	403195	Chronotype	TRUE	reported	3uK3zH	textfile	19	2695661	-0.0208	0.0238	140308	0.3813	0.2827	T	C	Allergic asthma	finn-b-ALLERG_ASTHMA	Allergic asthma (mode)	Allergic asthma (mode) || ||	TRUE	igd	8.15199e-05	32.8709
rs9636202	19	18449238	G	A	0.733565	0.0183734	0.00305534	7.5e-10	403195	Chronotype	TRUE	reported	3uK3zH	textfile	19	18449238	-0.0159	0.0259	140308	0.5407	0.2223	A	G	Allergic asthma	finn-b-ALLERG_ASTHMA	Allergic asthma (mode)	Allergic asthma (mode) || ||	TRUE	igd	8.96821e-05	36.1624
rs11670534	19	47003906	C	T	0.834382	0.0209755	0.00362802	8.5e-09	403195	Chronotype	TRUE	reported	3uK3zH	textfile	19	47003906	0.0277	0.0322	140308	0.3893	0.13	T	C	Allergic asthma	finn-b-ALLERG_ASTHMA	Allergic asthma (mode)	Allergic asthma (mode) || ||	TRUE	igd	8.28961e-05	33.4259
rs1329827	20	16234206	A	G	0.57584	-0.0159524	0.0027252	4e-09	403195	Chronotype	TRUE	reported	3uK3zH	textfile	20	16234206	0.0034	0.0216	140308	0.8738	0.4292	G	A	Allergic asthma	finn-b-ALLERG_ASTHMA	Allergic asthma (mode)	Allergic asthma (mode) || ||	TRUE	igd	8.49774e-05	34.2652
rs6131942	20	17348608	A	G	0.419965	-0.0175437	0.00273235	9.4e-11	403195	Chronotype	TRUE	reported	3uK3zH	textfile	20	17348608	0.0089	0.0221	140308	0.6884	0.6194	G	A	Allergic asthma	finn-b-ALLERG_ASTHMA	Allergic asthma (mode)	Allergic asthma (mode) || ||	TRUE	igd	0.000102237	41.2257
rs2072727	20	43538733	T	C	0.435988	0.016352	0.00271514	8.5e-10	403195	Chronotype	TRUE	reported	3uK3zH	textfile	20	43538733	0.0167	0.0216	140308	0.4378	0.5468	C	T	Allergic asthma	finn-b-ALLERG_ASTHMA	Allergic asthma (mode)	Allergic asthma (mode) || ||	TRUE	igd	8.99504e-05	36.2706
rs139911	22	40704052	C	T	0.423865	0.0233915	0.00273231	2.3e-17	403195	Chronotype	TRUE	reported	3uK3zH	textfile	22	40704052	-0.0012	0.0218	140308	0.9566	0.5864	T	C	Allergic asthma	finn-b-ALLERG_ASTHMA	Allergic asthma (mode)	Allergic asthma (mode) || ||	TRUE	igd	0.000181745	73.2916
rs4751	1	1686040	G	T	0.575309	-0.00772701	0.00139656	1.6e-08	237627	Insomnia	TRUE	reported	gV0PHQ	textfile	1	1686040	-0.0005	0.0221	140308	0.9804	0.3835	T	G	Allergic asthma	finn-b-ALLERG_ASTHMA	Allergic asthma (mode)	Allergic asthma (mode) || ||	TRUE	igd	0.000128811	30.6126
rs12405761	1	57850914	A	C	0.570539	0.00923926	0.00139853	2.6e-11	237627	Insomnia	TRUE	reported	gV0PHQ	textfile	1	57850914	-0.0107	0.0225	140308	0.635801	0.344	C	A	Allergic asthma	finn-b-ALLERG_ASTHMA	Allergic asthma (mode)	Allergic asthma (mode) || ||	TRUE	igd	0.000183635	43.6443
rs4111582	1	87736382	G	A	0.666796	-0.00805296	0.00146448	2.7e-08	237627	Insomnia	TRUE	reported	gV0PHQ	textfile	1	87736382	0.004	0.0227	140308	0.8601	0.3312	A	G	Allergic asthma	finn-b-ALLERG_ASTHMA	Allergic asthma (mode)	Allergic asthma (mode) || ||	TRUE	igd	0.000127231	30.2371
rs11184946	1	107185225	C	T	0.582984	-0.00878653	0.00139968	2.9e-10	237627	Insomnia	TRUE	reported	gV0PHQ	textfile	1	107185225	-0.0003	0.0214	140308	0.9872	0.4569	T	C	Allergic asthma	finn-b-ALLERG_ASTHMA	Allergic asthma (mode)	Allergic asthma (mode) || ||	TRUE	igd	0.00016581	39.407
rs6664467	1	151738403	G	A	0.86353	0.0112654	0.00201555	4.5e-08	237627	Insomnia	TRUE	reported	gV0PHQ	textfile	1	151738403	-0.0069	0.03	140308	0.8166	0.1498	A	G	Allergic asthma	finn-b-ALLERG_ASTHMA	Allergic asthma (mode)	Allergic asthma (mode) || ||	TRUE	igd	0.000131448	31.2394
rs2644128	1	201793440	C	G	0.449554	-0.0097367	0.00138698	1e-12	237627	Insomnia	TRUE	reported	gV0PHQ	textfile	1	201793440	0.0079	0.0215	140308	0.713199	0.5422	G	C	Allergic asthma	finn-b-ALLERG_ASTHMA	Allergic asthma (mode)	Allergic asthma (mode) || ||	TRUE	igd	0.000207347	49.281
rs7572387	2	58866584	A	C	0.570618	-0.00983894	0.00140245	1.5e-12	237627	Insomnia	TRUE	reported	gV0PHQ	textfile	2	58866584	-0.0113	0.0215	140308	0.5988	0.4591	C	A	Allergic asthma	finn-b-ALLERG_ASTHMA	Allergic asthma (mode)	Allergic asthma (mode) || ||	TRUE	igd	0.000207079	49.2173
rs113851554	2	66750564	G	T	0.942793	-0.0413744	0.00307399	1.3e-41	237627	Insomnia	TRUE	reported	gV0PHQ	textfile	2	66750564	0.0088	0.0411	140308	0.8308	0.07166	T	G	Allergic asthma	finn-b-ALLERG_ASTHMA	Allergic asthma (mode)	Allergic asthma (mode) || ||	TRUE	igd	0.000761784	181.157
rs62158170	2	114082175	A	G	0.785192	0.0120517	0.00168292	5.7e-13	237627	Insomnia	TRUE	reported	gV0PHQ	textfile	2	114082175	-0.0245	0.0265	140308	0.3553	0.206	G	A	Allergic asthma	finn-b-ALLERG_ASTHMA	Allergic asthma (mode)	Allergic asthma (mode) || ||	TRUE	igd	0.000215765	51.2821
rs4577309	2	191288833	A	G	0.46879	0.00811816	0.00138836	3.7e-09	237627	Insomnia	TRUE	reported	gV0PHQ	textfile	2	191288833	0.0565	0.0217	140308	0.00904607	0.4329	G	A	Allergic asthma	finn-b-ALLERG_ASTHMA	Allergic asthma (mode)	Allergic asthma (mode) || ||	TRUE	igd	0.000143864	34.1907
rs4688760	3	49980596	C	T	0.309505	-0.0107674	0.00149946	1e-12	237627	Insomnia	TRUE	reported	gV0PHQ	textfile	3	49980596	0.0032	0.0227	140308	0.887	0.6648	T	C	Allergic asthma	finn-b-ALLERG_ASTHMA	Allergic asthma (mode)	Allergic asthma (mode) || ||	TRUE	igd	0.000216951	51.5642
rs9845387	3	116425935	C	A	0.959258	0.0196529	0.00350129	2.1e-08	237627	Insomnia	TRUE	reported	gV0PHQ	textfile	3	116425935	0.018	0.0489	140308	0.7121	0.05204	A	C	Allergic asthma	finn-b-ALLERG_ASTHMA	Allergic asthma (mode)	Allergic asthma (mode) || ||	TRUE	igd	0.00013257	31.506
rs1841625	4	91287477	A	G	0.568289	-0.00771112	0.00139836	3.6e-08	237627	Insomnia	TRUE	reported	gV0PHQ	textfile	4	91287477	0.0287	0.0217	140308	0.1866	0.4081	G	A	Allergic asthma	finn-b-ALLERG_ASTHMA	Allergic asthma (mode)	Allergic asthma (mode) || ||	TRUE	igd	0.000127952	30.4084
rs11097861	4	105330133	A	G	0.284352	-0.00916107	0.00153452	1.7e-09	237627	Insomnia	TRUE	reported	gV0PHQ	textfile	4	105330133	0.0097	0.0232	140308	0.677901	0.6908	G	A	Allergic asthma	finn-b-ALLERG_ASTHMA	Allergic asthma (mode)	Allergic asthma (mode) || ||	TRUE	igd	0.000149964	35.6405
rs1430205	5	87678585	C	T	0.541669	-0.00769252	0.0013907	3.6e-08	237627	Insomnia	TRUE	reported	gV0PHQ	textfile	5	87678585	-0.0114	0.0214	140308	0.5944	0.4644	T	C	Allergic asthma	finn-b-ALLERG_ASTHMA	Allergic asthma (mode)	Allergic asthma (mode) || ||	TRUE	igd	0.000128742	30.5961
rs1592757	5	103889998	G	C	0.644161	-0.00903752	0.00144358	4.6e-10	237627	Insomnia	TRUE	reported	gV0PHQ	textfile	5	103889998	-0.0322	0.0225	140308	0.1521	0.3459	C	G	Allergic asthma	finn-b-ALLERG_ASTHMA	Allergic asthma (mode)	Allergic asthma (mode) || ||	TRUE	igd	0.000164911	39.1934
rs7711696	5	135486536	G	T	0.695476	-0.0101773	0.00150096	9.9e-12	237627	Insomnia	TRUE	reported	gV0PHQ	textfile	5	135486536	-0.0238	0.0233	140308	0.3069	0.299	T	G	Allergic asthma	finn-b-ALLERG_ASTHMA	Allergic asthma (mode)	Allergic asthma (mode) || ||	TRUE	igd	0.00019344	45.9752
rs10947690	6	37631768	A	G	0.738436	-0.00868595	0.0015737	3.5e-08	237627	Insomnia	TRUE	reported	gV0PHQ	textfile	6	37631768	0.0389	0.0257	140308	0.1294	0.2323	G	A	Allergic asthma	finn-b-ALLERG_ASTHMA	Allergic asthma (mode)	Allergic asthma (mode) || ||	TRUE	igd	0.000128186	30.464
rs314280	6	105400837	A	G	0.453284	-0.00863865	0.00138926	3.5e-10	237627	Insomnia	TRUE	reported	gV0PHQ	textfile	6	105400837	0.0333	0.0217	140308	0.1255	0.5742	G	A	Allergic asthma	finn-b-ALLERG_ASTHMA	Allergic asthma (mode)	Allergic asthma (mode) || ||	TRUE	igd	0.000162689	38.6653
rs3824081	7	1024581	T	C	0.475638	0.00801355	0.0013892	1.1e-08	237627	Insomnia	TRUE	reported	gV0PHQ	textfile	7	1024581	0.036	0.0215	140308	0.0934394	0.5298	C	T	Allergic asthma	finn-b-ALLERG_ASTHMA	Allergic asthma (mode)	Allergic asthma (mode) || ||	TRUE	igd	0.000140012	33.2749
rs6593005	7	52584625	A	G	0.258967	-0.00903102	0.00157978	8.6e-09	237627	Insomnia	TRUE	reported	gV0PHQ	textfile	7	52584625	0.0475	0.0231	140308	0.0396698	0.6921	G	A	Allergic asthma	finn-b-ALLERG_ASTHMA	Allergic asthma (mode)	Allergic asthma (mode) || ||	TRUE	igd	0.000137507	32.6796
rs10280045	7	114076394	C	G	0.427157	-0.00906781	0.00140818	1e-10	237627	Insomnia	TRUE	reported	gV0PHQ	textfile	7	114076394	-0.0149	0.0214	140308	0.486	0.5332	G	C	Allergic asthma	finn-b-ALLERG_ASTHMA	Allergic asthma (mode)	Allergic asthma (mode) || ||	TRUE	igd	0.000174468	41.4653
rs17151854	8	10236559	G	T	0.846784	-0.010705	0.00192286	2.4e-08	237627	Insomnia	TRUE	reported	gV0PHQ	textfile	8	10236559	0.0058	0.0346	140308	0.8669	0.1274	T	G	Allergic asthma	finn-b-ALLERG_ASTHMA	Allergic asthma (mode)	Allergic asthma (mode) || ||	TRUE	igd	0.000130414	30.9938
rs10156602	9	96345328	A	G	0.637771	0.0101122	0.00144819	3.4e-12	237627	Insomnia	TRUE	reported	gV0PHQ	textfile	9	96345328	0.0387	0.0218	140308	0.0763396	0.402	G	A	Allergic asthma	finn-b-ALLERG_ASTHMA	Allergic asthma (mode)	Allergic asthma (mode) || ||	TRUE	igd	0.000205142	48.757
rs2296580	10	104241683	G	T	0.702012	0.0103125	0.00151028	8.7e-12	237627	Insomnia	TRUE	reported	gV0PHQ	textfile	10	104241683	0.0394	0.024	140308	0.1015	0.2727	T	G	Allergic asthma	finn-b-ALLERG_ASTHMA	Allergic asthma (mode)	Allergic asthma (mode) || ||	TRUE	igd	0.00019617	46.624
rs17115213	10	104681143	A	G	0.922639	0.014987	0.00257682	5.2e-09	237627	Insomnia	TRUE	reported	gV0PHQ	textfile	10	104681143	-0.0373	0.0382	140308	0.3288	0.08556	G	A	Allergic asthma	finn-b-ALLERG_ASTHMA	Allergic asthma (mode)	Allergic asthma (mode) || ||	TRUE	igd	0.000142332	33.8265
rs10838708	11	47441513	G	A	0.540565	0.00840241	0.00140024	2.5e-09	237627	Insomnia	TRUE	reported	gV0PHQ	textfile	11	47441513	0.0271	0.0249	140308	0.2761	0.4402	A	G	Allergic asthma	finn-b-ALLERG_ASTHMA	Allergic asthma (mode)	Allergic asthma (mode) || ||	TRUE	igd	0.00015151	36.008
rs324017	12	57487814	A	C	0.294978	0.00967624	0.00151903	1.1e-10	237627	Insomnia	TRUE	reported	gV0PHQ	textfile	12	57487814	0.0318	0.0229	140308	0.1641	0.6674	C	A	Allergic asthma	finn-b-ALLERG_ASTHMA	Allergic asthma (mode)	Allergic asthma (mode) || ||	TRUE	igd	0.00017073	40.5767
rs2956278	12	84698234	A	G	0.785194	-0.00952347	0.00168476	1.3e-08	237627	Insomnia	TRUE	reported	gV0PHQ	textfile	12	84698234	0.0276	0.0284	140308	0.3302	0.1725	G	A	Allergic asthma	finn-b-ALLERG_ASTHMA	Allergic asthma (mode)	Allergic asthma (mode) || ||	TRUE	igd	0.00013445	31.9529
rs68094047	12	109855201	C	T	0.749565	-0.00941756	0.00160041	3.3e-09	237627	Insomnia	TRUE	reported	gV0PHQ	textfile	12	109855201	-0.0072	0.0288	140308	0.8035	0.1686	T	C	Allergic asthma	finn-b-ALLERG_ASTHMA	Allergic asthma (mode)	Allergic asthma (mode) || ||	TRUE	igd	0.000145699	34.6267
rs1923770	13	53786568	T	A	0.382709	0.00996266	0.00142375	2.3e-12	237627	Insomnia	TRUE	reported	gV0PHQ	textfile	13	53786568	0.0105	0.0216	140308	0.627401	0.581	A	T	Allergic asthma	finn-b-ALLERG_ASTHMA	Allergic asthma (mode)	Allergic asthma (mode) || ||	TRUE	igd	0.000206015	48.9643
rs1327938	13	59833252	T	C	0.346215	-0.00911892	0.00146663	3.8e-10	237627	Insomnia	TRUE	reported	gV0PHQ	textfile	13	59833252	-0.0141	0.0216	140308	0.5139	0.5562	C	T	Allergic asthma	finn-b-ALLERG_ASTHMA	Allergic asthma (mode)	Allergic asthma (mode) || ||	TRUE	igd	0.000162659	38.6582
rs11635495	15	67804682	T	C	0.485702	-0.00813358	0.00138626	6.8e-09	237627	Insomnia	TRUE	reported	gV0PHQ	textfile	15	67804682	-0.0166	0.0214	140308	0.4373	0.5169	C	T	Allergic asthma	finn-b-ALLERG_ASTHMA	Allergic asthma (mode)	Allergic asthma (mode) || ||	TRUE	igd	0.000144849	34.4247
rs4886860	15	74340336	G	C	0.234173	0.0112372	0.00163281	6.1e-12	237627	Insomnia	TRUE	reported	gV0PHQ	textfile	15	74340336	-0.0142	0.0233	140308	0.542	0.6986	C	G	Allergic asthma	finn-b-ALLERG_ASTHMA	Allergic asthma (mode)	Allergic asthma (mode) || ||	TRUE	igd	0.000199279	47.3632
rs17139246	16	6106260	T	C	0.610884	-0.00777532	0.00142927	4.1e-08	237627	Insomnia	TRUE	reported	gV0PHQ	textfile	16	6106260	-0.0096	0.0216	140308	0.654501	0.4401	C	T	Allergic asthma	finn-b-ALLERG_ASTHMA	Allergic asthma (mode)	Allergic asthma (mode) || ||	TRUE	igd	0.000124525	29.594
rs2062113	16	59476179	T	C	0.429456	0.00889979	0.00140332	1.9e-10	237627	Insomnia	TRUE	reported	gV0PHQ	textfile	16	59476179	0.0057	0.0222	140308	0.7971	0.6268	C	T	Allergic asthma	finn-b-ALLERG_ASTHMA	Allergic asthma (mode)	Allergic asthma (mode) || ||	TRUE	igd	0.00016923	40.22
rs17669584	17	28899614	A	G	0.80454	-0.00964647	0.00178391	3.6e-08	237627	Insomnia	TRUE	reported	gV0PHQ	textfile	17	28899614	0.0204	0.0285	140308	0.4737	0.1719	G	A	Allergic asthma	finn-b-ALLERG_ASTHMA	Allergic asthma (mode)	Allergic asthma (mode) || ||	TRUE	igd	0.000123039	29.2407
rs575346808	17	43202539	T	A	0.731596	-0.0105158	0.00156238	2.5e-11	237627	Insomnia	TRUE	reported	gV0PHQ	textfile	NA	NA	NA	NA	NA	NA	NA	NA	NA	NA	NA	NA	NA	NA	NA	0.000190604	45.301
rs9894577	17	43223292	G	A	0.682406	-0.0123638	0.00148745	1.5e-16	237627	Insomnia	TRUE	reported	gV0PHQ	textfile	17	43223292	-0.012	0.0227	140308	0.5978	0.3337	A	G	Allergic asthma	finn-b-ALLERG_ASTHMA	Allergic asthma (mode)	Allergic asthma (mode) || ||	TRUE	igd	0.000290668	69.0901
rs1942262	18	52873317	G	A	0.707539	-0.0111508	0.00152288	1.1e-13	237627	Insomnia	TRUE	reported	gV0PHQ	textfile	18	52873317	0.0168	0.0251	140308	0.5031	0.239	A	G	Allergic asthma	finn-b-ALLERG_ASTHMA	Allergic asthma (mode)	Allergic asthma (mode) || ||	TRUE	igd	0.000225573	53.6139
rs11673344	19	37684966	A	G	0.619812	-0.00868506	0.00142888	9e-10	237627	Insomnia	TRUE	reported	gV0PHQ	textfile	19	37684966	-0.0221	0.0226	140308	0.3284	0.3429	G	A	Allergic asthma	finn-b-ALLERG_ASTHMA	Allergic asthma (mode)	Allergic asthma (mode) || ||	TRUE	igd	0.00015545	36.9446
